# Supplementary material for: Determinants of suboptimal immune recovery among a Chinese Yi ethnicity population with sustained HIV suppression
Source: BMC Infect Dis. 2022 Feb 8;22:137. doi: 10.1186/s12879-022-07113-y (PMC8827152; doi:10.1186/s12879-022-07113-y)
Supplement: Supplementary file 2 — Additional file 2. Checklist for the appropriate reporting statement: STROBE. [file 12879_2022_7113_MOESM2_ESM.xlsx]

## Sheet: 277样本_2021_06_08
Age	Gender	HIV dignosis time（year）	HIV diagnosis time (year)	data of diagnosis of antibody positive	Previous treatment	current treatment	WHO stage	WHO stage _0 and 1	Height	Weight	BMI	BMI_18_25	BMI_18.5_18.524CANZHAO_24	BMI_18.5_18.524CANZHAO_2428_28	BMI_18_25_1825为0	BMI_stritify	HBsAg	HBsAg_01	antiHCV	antiHCV_01	Baseline Viral load	Baseline Viral load_stritify_100000	baseline viral load _stritify_	teatment duration	data of initiation of Treatment	First time HIV RNA<50	2019 HIV VIRAL LOAD	2020 HIV VIRAL LOAD	baseline CD4	baseline CD4_100_200_350_500	2018 CD4	2019 CD4	2020 CD4	Immune recovery	Immune recovery 200_500	Baseline CD8	Baseline CD4/CD8	Baseline CD3	2018 CD8	2019 CD8	2020 CD8	2019 CD4/CD8	2020 CD4/CD8	Leucocyte	lymphocyte	PLT	HGB	Creatinine	TG
39	1	2.46301	2017	2017-06-29	TDF+3TC+EFV	TDF+3TC+EFV	Ⅱ期	0	160	62	24.2188	1	2	2	0	3	1	1	0	0	111685	1	5	2.30959	2018-08-24	2019-04-04 09:50:24	0	0	44.97	0	445	402	365	1	1	580.96	0.0774064	638.81	368.31	1760.9	1092.52	0.228292	0.33409	4.79	2.49	133	154	83	1.59
67	0	2.81644	2017	2017-02-20	AZT+3TC+EFV	AZT+3TC+EFV	Ⅱ期	0	162	50	19.052	1	0	0	0	2	0	0	0	0	162867	1	5	3.67671	2017-04-12	2018-03-30 10:41:14	0	0	52.85	0	253	285	301	1	1	173.21	0.305121	218.92	463	455.18	445.35	0.626126	0.675873	4.7	1	215	136	64.2	1.39
27	0	4.72877	2015	2015-03-25	TDF+3TC+EFV	TDF+3TC+EFV	Ⅱ期	0	155	50	20.8117	1	0	0	0	2	0	0	0	0	182876	1	5	5.44658	2015-07-06	2016-03-24 14:50:35	40	0	63	0	363	399	529	1	1	400	0.1575	465	1192	403.3	654.33	0.989338	0.808461	5.3	1.6	173	120	20	1.42
33	0	2.10685	2017	2017-11-06	AZT+3TC+EFV	AZT+3TC+EFV	Ⅱ期	0	160	45	17.5781	0	1	1	1	1	0	0	0	0	134284	1	5	3.00822	2017-12-12	2018-05-17 16:34:03	0	0	69.13	0	413	225	474	1	1	530.76	0.130247	618.85	1291	946.9	1382.46	0.237617	0.342867	8.26	2.35	275	117	58	1.89
32	0	2.90959	2017	2017-01-17	TDF+3TC+EFV	TDF+3TC+EFV	Ⅱ期	0	160	50	19.5312	1	0	0	0	2	0	0	0	0	249953	1	5	2.25479	2018-09-13	2019-03-23 17:12:48	0	0	72.93	0	378	442	968	1	1	182.31	0.400033	266.95	421.12	289.64	889.88	1.52603	1.08779	7.45	2.54	314	132	68	0.87
33	0	4.22192	2015	2015-09-26	AZT+3TC+NVP	AZT+3TC+NVP	Ⅱ期	0	156	50	20.5457	1	0	0	0	2	0	0	0	0	111660	1	5	5.14795	2015-10-23	2016-11-16 10:32:58	0	40	74	0	74	880	724	1	1	2740	0.0270073	2805	820	1131.61	595.66	0.777653	1.21546	6.5	3.2	255	128	80	0.29
29	0	4.30411	2015	2015-08-27	TDF+3TC+NVP	AZT+3TC+克力芝	Ⅱ期	0	162	60	22.8624	1	0	0	0	2	1	1	1	1	100003	1	5	5.25205	2015-09-15	2016-03-04 10:59:02	0	0	79	0	515	350	463	1	1	490	0.161224	548	1210	873.55	821.86	0.400664	0.563356	7.5	2.2	150	103	66	2.6
35	1	4.72877	2015	2015-03-25	TDF+3TC+EFV	TDF+3TC+EFV	Ⅱ期	0	168	56	19.8413	1	0	0	0	2	0	0	1	1	228028	1	5	2.39452	2018-07-24	2019-02-05 15:38:13	0	0	88	0	288	118	162	0	0	842	0.104513	933	1378.6	405.15	503.56	0.29125	0.321709	4.96	1.92	167	152	87	1.49
44	1	5.49041	2014	2014-06-20	TDF+3TC+EFV	TDF+3TC+EFV	Ⅱ期	0	159	52	20.5688	1	0	0	0	2	0	0	1	1	113584	1	5	5.78904	2015-03-03	2016-01-03 16:17:13	0	0	90	0	90	246	476	1	1	1241	0.0725222	1338	907	741.93	1142.64	0.331568	0.416579	13.6	0.5	205	119	99	1.97
21	1	4.61644	2015	2015-05-05	TDF+3TC+EFV	TDF+3TC+EFV	Ⅰ期	0	165	40	14.6924	0	1	1	1	1	0	0	0	0	155180	1	5	2.37808	2018-07-30	2019-04-04 09:40:21	40	40	91	0	291	94	78	0	0	686	0.132653	796	295.67	302.98	616.93	0.310252	0.126432	3.47	0.94	131	108	88	2.59
39	0	4.61644	2015	2015-05-05	TDF+3TC+EFV	TDF+3TC+EFV	Ⅱ期	0	165	58.5	21.4876	1	0	0	0	2	0	0	0	0	173416	1	5	5.08219	2015-11-16	2016-08-02 11:09:29	0	20	97	0	389	821	317	1	1	294	0.329932	392	1070	2612.07	596.11	0.31431	0.531781	5.3	1.9	244	137	68	2.15
30	1	2.14247	2017	2017-10-24	AZT+3TC+EFV	AZT+3TC+EFV	Ⅱ期	0	175	62.5	20.4082	1	0	0	0	2	0	0	0	0	200821	1	5	2.99178	2017-12-18	2018-03-13 16:56:13	0	0	100.01	1	200	151	213	1	1	433.39	0.230762	554.48	556	242.96	543.68	0.621501	0.391775	7.03	1.18	166	166	75	0.65
38	0	3.83014	2016	2016-02-16	AZT+3TC+EFV	AZT+3TC+EFV	Ⅱ期	0	158	50	20.0288	1	0	0	0	2	0	0	0	0	134188	1	5	3.50685	2017-06-13	2018-04-10 17:31:39	0	0	102	1	220	473	282	1	1	1447.3	0.0704761	1600	907	1016	799.92	0.465551	0.352535	4.47	1.38	155	130	82	1.74
42	1	4.23562	2015	2015-09-21	TDF+3TC+EFV	TDF+3TC+EFV	Ⅱ期	0	162	44	16.7657	0	1	1	1	1	0	0	0	0	190332	1	5	5.12055	2015-11-02	2016-03-24 14:55:55	0	45	102	1	102	574	424	1	1	739	0.138024	812	1013	1125.51	285.81	0.509991	1.4835	4.4	0.9	277	109	49	2.83
42	1	2.8274	2017	2017-02-16	AZT+3TC+EFV	AZT+3TC+EFV	Ⅱ期	0	167	50	17.9282	0	1	1	1	1	0	0	1	1	227967	1	5	2.65479	2018-04-20	2019-06-17 14:44:10	0	0	102.79	1	203	241	266	1	1	1403.25	0.0732514	1515.11	793.83	478.95	637.51	0.503184	0.417248	7.56	1.73	191	162	87	1.1
36	1	2.92877	2017	2017-01-10	AZT+3TC+EFV	AZT+3TC+EFV	Ⅱ期	0	168	62	21.9671	1	0	0	0	2	0	0	1	1	126666	1	5	2.65479	2018-04-20	2019-03-15 14:53:19	0	0	102.81	1	818	437	588	1	1	704.28	0.145979	810.88	1154.63	836.89	1028.76	0.522171	0.571562	6.82	1.82	206	153	81	1.74
31	1	2.0274	2017	2017-12-05	TDF+3TC+EFV	TDF+3TC+EFV	Ⅱ期	0	170	77	26.6436	2	2	2	2	3	0	0	1	1	149314	1	5	2.13151	2018-10-28	2019-02-09 09:32:47	0	0	104.95	1	540	156	240	1	1	1257.53	0.0834573	1413.76	1801.41	758.88	565.93	0.205566	0.424081	6.77	2.27	199	157	87.1	1.35
44	0	2.46575	2017	2017-06-28	TDF+3TC+EFV	TDF+3TC+EFV	Ⅱ期	0	155	41	17.0656	0	1	1	1	1	0	0	0	0	134146	1	5	3.08493	2017-11-14	2018-05-21 15:36:50	0	0	105	1	105	367	57	0	0	867.14	0.121088	980	674	341.24	415.35	1.07549	0.137234	4.13	1.22	168	122	67	0.65
39	1	2.96712	2016	2016-12-27	AZT+3TC+EFV	AZT+3TC+EFV	Ⅱ期	0	169	56	19.6072	1	0	0	0	2	1	1	0	0	191930	1	5	3.48767	2017-06-20	2018-01-06 21:09:50	0	0	108.28	1	563	234	218	1	1	511.68	0.211617	637.01	802	469.05	1454.07	0.498881	0.149924	6.46	1.76	155	156	87	0.88
48	1	4.55342	2015	2015-05-28	AZT+3TC+NVP	AZT+3TC+NVP	Ⅱ期	0	165	55	20.202	1	0	0	0	2	0	0	0	0	119735	1	5	5.30959	2015-08-25	2016-06-22 14:50:36	0	20	109	1	567	192	93	0	0	1238	0.0880452	1465	1456	462.87	997.4	0.414803	0.0932424	4	1.3	123	155	70	1.82
29	1	4.92329	2015	2015-01-13	AZT+3TC+EFV	AZT+3TC+EFV	Ⅱ期	0	160	66	25.7812	2	2	2	2	3	0	0	1	1	69144	0	4	2.37808	2018-07-30	2019-07-16 15:20:32	40	0	109.2	1	599	669	830	1	1	836.87	0.130486	945.9	266.27	1046.76	1143.34	0.639115	0.725943	8.66	4.08	207	152	106	1.01
38	1	2.35068	2017	2017-08-09	TDF+3TC+EFV	TDF+3TC+EFV	Ⅱ期	0	162	55	20.9572	1	0	0	0	2	0	0	1	1	254019	1	5	3.08767	2017-11-13	2018-01-04 17:17:05	0	0	109.38	1	642	209	192	0	0	941.17	0.116217	1091.06	1404	1750.39	1057.63	0.119402	0.181538	6.77	1.71	93	142	75	0.61
35	0	3.76986	2016	2016-03-09	AZT+3TC+EFV	AZT+3TC+EFV	Ⅱ期	0	168	57.5	20.3727	1	0	0	0	2	0	0	0	0	295179	1	5	3.04658	2017-11-28	2018-04-16 16:00:22	0	0	112	1	436	294	299	1	1	1373.17	0.0815631	1500	756	333.55	196.48	0.881427	1.52178	7.54	2.57	227	129	57	0.77
41	1	3.20822	2016	2016-09-30	TDF+3TC+EFV	TDF+3TC+EFV	Ⅰ期	0	165	54	19.8347	1	0	0	0	2	0	0	0	0	143751	1	5	2.37808	2018-07-30	2019-02-28 18:02:34	0	0	115	1	391	368	962	1	1	1900	0.0605263	2102	399.99	1191.15	440.67	0.308945	2.18304	3.25	1.33	46	174	85	1.83
32	1	3.53425	2016	2016-06-03	AZT+3TC+EFV	AZT+3TC+EFV	Ⅱ期	0	165	56	20.5693	1	0	0	0	2	0	0	0	0	126255	1	5	3.44658	2017-07-05	2018-03-30 17:53:05	40	0	117	1	717	320	252	1	1	365	0.320548	461	1767	878.72	547.78	0.364166	0.460039	4.8	1.6	135	150	83	0.79
32	0	4.07945	2015	2015-11-17	TDF+3TC+EFV	AZT+3TC+克力芝	Ⅱ期	0	160	46	17.9688	0	1	1	1	1	1	1	0	0	290867	1	5	5.04384	2015-11-30	2016-03-24 15:13:43	0	20	117	1	552	322	321	1	1	385	0.303896	553	410	1136.85	717.93	0.283239	0.447119	4.2	0.6	188	118	81	1.41
24	0	3.46575	2016	2016-06-28	TDF+3TC+EFV	TDF+3TC+EFV	Ⅱ期	0	145	33	15.6956	0	1	1	1	1	0	0	0	0	60658	0	4	4.4	2016-07-22	2017-10-14 09:53:38	0	0	119.43	1	219	284	623	1	1	862.33	0.138497	980.05	1330	724.7	549.08	0.391886	1.13463	4.4	0.98	147	100	98	1.19
41	0	4.32055	2015	2015-08-21	TDF+3TC+EFV	TDF+3TC+EFV	Ⅱ期	0	162	45	17.1468	0	1	1	1	1	0	0	0	0	243628	1	5	5.31233	2015-08-24	2016-12-12 15:17:39	40	0	122	1	122	604	333	1	1	476	0.256303	660	793	1589.36	654.9	0.380027	0.508475	6.5	1.3	201	118	31.4	0.92
25	0	3.70411	2016	2016-04-02	TDF+3TC+EFV	TDF+3TC+克力芝	Ⅱ期	0	161	47	18.132	1	1	1	0	1	1	1	0	0	124501	1	5	2.40822	2018-07-19	2019-03-25 10:20:35	0	0	122.99	1	123	484	506	1	1	321	0.383146	586	1051.11	749.86	622.41	0.645454	0.812969	7.25	2.58	299	148	79	1.06
37	0	3.6411	2016	2016-04-25	AZT+3TC+克力芝	AZT+3TC+克力芝	Ⅱ期	0	155	55	22.8928	1	0	0	0	2	0	0	1	1	294796	1	5	2.4274	2018-07-12	2019-04-11 10:54:38	0	0	124	1	430	393	945	1	1	2065	0.0600484	2207	865.66	881.35	1213.8	0.445907	0.778547	9.52	3.08	259	120	66	1.05
38	0	4.32055	2015	2015-08-21	AZT+3TC+NVP	AZT+3TC+NVP	Ⅱ期	0	156	56	23.0112	1	0	0	0	2	0	0	1	1	120065	1	5	3.04384	2017-11-29	2018-01-31 11:52:24	0	0	126.09	1	1210	298	56	0	0	2030.33	0.0621032	2161.24	1049.06	662.5	681.52	0.449811	0.0821693	7.88	1.24	345	116	80	1.4
37	0	4.61644	2015	2015-05-05	TDF+3TC+EFV	TDF+3TC+EFV	Ⅱ期	0	156	46	18.902	1	0	0	0	2	0	0	0	0	172292	1	5	5.21644	2015-09-28	2016-03-09 10:16:54	0	0	129	1	702	822	441	1	1	494	0.261134	687	1297	1769.69	806.22	0.464488	0.546997	6.7	2	170	123	65	1.03
43	1	2.09041	2017	2017-11-12	TDF+3TC+EFV	TDF+3TC+EFV	Ⅱ期	0	173	63	21.0498	1	0	0	0	2	0	0	1	1	146421	1	5	2.08219	2018-11-15	2019-02-13 15:15:18	40	40	131.06	1	236	186	246	1	1	498.19	0.263072	639.75	1515.79	1162.82	991.53	0.159956	0.248101	10.67	3.01	100	128	63	1.03
27	0	4.76164	2015	2015-03-13	TDF+3TC+EFV	AZT+3TC+NVP	Ⅰ期	0	158	60	24.0346	1	2	2	0	3	0	0	0	0	50350	0	4	5.71507	2015-03-30	2016-01-16 10:08:54	0	0	133.88	1	286	250	526	1	1	1261.29	0.106145	1378.44	2170	1823.2	1729.41	0.137122	0.30415	6.8	4	104	139	73.9	1.1
28	1	4.11781	2015	2015-11-03	TDF+3TC+EFV	TDF+3TC+EFV	Ⅰ期	0	172	65	21.9713	1	0	0	0	2	0	0	0	0	194147	1	5	2.32055	2018-08-20	2019-02-28 16:05:59	0	20	138.01	1	138	393	509	1	1	656.97	0.21007	812.7	1072.68	1468.34	1604.34	0.267649	0.317264	4.55	1.52	9	181	90	0.99
29	1	4.22192	2015	2015-09-26	TDF+3TC+EFV	TDF+3TC+EFV	Ⅱ期	0	170	60	20.7612	1	0	0	0	2	0	0	0	0	67193	0	4	5.12877	2015-10-30	2016-06-28 09:47:13	0	0	139	1	139	624	493	1	1	1920	0.0723958	2416	701.32	841.8	319.3	0.741269	1.544	6	1.8	150	162	53.9	0.63
30	1	3.96712	2015	2015-12-28	AZT+3TC+EFV	AZT+3TC+EFV	Ⅱ期	0	170	70	24.2215	1	2	2	0	3	0	0	0	0	111502	1	5	3.00274	2017-12-14	2018-03-09 20:21:49	0	0	141	1	365	567	421	1	1	1147	0.122929	1298	855	426.12	971.7	1.33061	0.433261	6.34	1.8	284	135	48	0.99
39	1	3.76986	2016	2016-03-09	TDF+3TC+EFV	TDF+3TC+EFV	Ⅱ期	0	162	60	22.8624	1	0	0	0	2	0	0	1	1	281132	1	5	4.71507	2016-03-29	2017-01-20 12:40:39	0	0	141	1	451	640	238	1	1	550	0.256364	695	671	1174.49	270.97	0.544917	0.878326	5.5	1.5	121	151	106	1.02
45	1	3.36712	2016	2016-08-03	TDF+3TC+EFV	TDF+3TC+EFV	Ⅱ期	0	160	55	21.4844	1	0	0	0	2	0	0	0	0	138739	1	5	3.43014	2017-07-11	2018-05-31 15:54:21	0	0	141.71	1	624	911	456	1	1	1938.36	0.0731082	2136.04	1168	1234.74	728.59	0.737807	0.625866	4.8	1.7	146	134	81	1.69
46	1	5.30685	2014	2014-08-26	AZT+3TC+EFV	AZT+3TC+EFV	Ⅱ期	0	162	62	23.6244	1	0	0	0	2	1	1	1	1	150720	1	5	2.26301	2018-09-10	2019-09-05 17:31:48	40	0	145.92	1	636	524	491	1	1	604.97	0.241202	753.99	1225.54	1014.5	748.11	0.516511	0.656321	7.66	2.09	149	163	81	0.8
41	0	4.22192	2015	2015-09-26	AZT+3TC+EFV	AZT+3TC+EFV	Ⅱ期	0	160	45.5	17.7734	0	1	1	1	1	0	0	1	1	175062	1	5	3.08219	2017-11-15	2018-03-21 17:29:44	40	40	148.71	1	630	922	230	1	1	794.98	0.187061	951.13	997	1000.2	1133.32	0.921816	0.202944	7.48	2.54	61	146	55	1.39
27	0	3.21096	2016	2016-09-29	AZT+3TC+EFV	AZT+3TC+EFV	Ⅱ期	0	163	60	22.5827	1	0	0	0	2	1	1	0	0	160326	1	5	3.00274	2017-12-14	2018-04-25 11:06:57	0	20	149.53	1	286	709	357	1	1	859.52	0.173969	1021.55	827	1490.19	1018.61	0.475778	0.350478	6.85	2.31	177	141	60	0.67
34	0	2.10685	2017	2017-11-06	TDF+3TC+克力芝	TDF+3TC+EFV	Ⅱ期	0	160	48	18.75	1	0	0	0	2	0	0	1	1	141167	1	5	2.10137	2018-11-08	2019-04-19 09:13:14	0	0	152	1	710	548	360	1	1	709.39	0.214269	871	1315.46	429.3	457.49	1.2765	0.786902	4.65	1.87	129	123	60	1.14
38	1	4.74795	2015	2015-03-18	TDF+3TC+EFV	TDF+3TC+EFV	Ⅱ期	0	170	44	15.2249	0	1	1	1	1	0	0	1	1	55284	0	4	5.21644	2015-09-28	2016-06-02 11:09:29	0	20	153	1	253	297	154	0	0	852	0.179577	965	860	846.88	1292.58	0.350699	0.119142	4.6	1.6	113	143	85	1.71
43	0	3.7863	2016	2016-03-03	TDF+3TC+EFV	TDF+3TC+EFV	Ⅱ期	0	162	60	22.8624	1	0	0	0	2	0	0	0	0	189717	1	5	4.65205	2016-04-21	2017-08-08 10:21:58	0	0	156	1	256	862	450	1	1	1800	0.0866667	1977	1147	1801.38	876.93	0.478522	0.513154	6.2	2.4	134	136	72.4	1.47
51	0	3.00822	2016	2016-12-12	AZT+3TC+EFV	AZT+3TC+克力芝	Ⅱ期	0	160	48	18.75	1	0	0	0	2	0	0	0	0	161625	1	5	3.71233	2017-03-30	2018-03-30 10:32:21	0	0	158.85	1	159	279	301	1	1	893.14	0.177856	1038.8	551	573.78	461.37	0.486249	0.652405	5.2	1.8	178	137	72	1.43
30	1	2.09041	2017	2017-11-12	TDF+3TC+EFV	TDF+3TC+EFV	Ⅱ期	0	162	50	19.052	1	0	0	0	2	0	0	1	1	121955	1	5	2.13151	2018-10-28	2019-03-01 14:50:52	40	0	159.86	1	458	259	393	1	1	320.58	0.498659	466.33	1633.33	881.66	1049.71	0.293764	0.374389	8.93	2.49	234	156	83.7	1.84
39	1	2.74795	2017	2017-03-17	TDF+3TC+EFV	TDF+3TC+EFV	Ⅱ期	0	168	54	19.1327	1	0	0	0	2	0	0	1	1	82504	0	4	3.56712	2017-05-22	2018-02-27 09:40:15	40	0	160	1	160	102	115	0	0	427.94	0.373884	582	761	404.24	552.66	0.252325	0.208085	5.81	1.59	61	180	73	1.81
39	0	2.16986	2017	2017-10-14	TDF+3TC+EFV	TDF+3TC+EFV	Ⅱ期	0	165	55	20.202	1	0	0	0	2	0	0	0	0	68980	0	4	2.45479	2018-07-02	2019-02-15 09:57:24	0	0	160.93	1	384	238	368	1	1	532.09	0.302449	717.06	543	372.36	431.13	0.639166	0.853571	5.6	0.8	217	120	74	1.18
52	0	5.41644	2014	2014-07-17	TDF+3TC+EFV	TDF+3TC+EFV	Ⅱ期	0	161	56	21.6041	1	0	0	0	2	0	0	1	1	237174	1	5	5.95616	2015-01-01	2016-03-01 10:53:45	0	0	163	1	352	821	346	1	1	1756	0.0928246	1764	1837	1294.93	688.22	0.634011	0.502746	5.7	1.1	54	139	92	2.04
30	0	4.99178	2014	2014-12-19	AZT+3TC+EFV	AZT+3TC+EFV	Ⅱ期	0	165	50	18.3655	1	1	1	0	1	0	0	1	1	107234	1	5	3.08493	2017-11-14	2018-04-13 09:35:14	0	0	163	1	220	497	511	1	1	477.71	0.341211	600	984	888.56	539.96	0.559332	0.946366	5.24	2.2	145	156	77	1.23
41	0	4.57808	2015	2015-05-19	TDF+3TC+EFV	TDF+3TC+克力芝	Ⅱ期	0	160	60	23.4375	1	0	0	0	2	0	0	0	0	292935	1	5	5.31233	2015-08-24	2016-11-16 09:57:24	0	0	163.89	1	276	522	57	0	0	528.86	0.309893	690.07	691	450.05	254.56	1.15987	0.223916	5.2	1.9	201	126	38.5	0.55
45	1	3.65753	2016	2016-04-19	AZT+3TC+EFV	AZT+3TC+EFV	Ⅱ期	0	171	50	17.0993	0	1	1	1	1	0	0	0	0	233296	1	5	3.48493	2017-06-21	2018-05-09 10:43:24	40	0	164.31	1	264	396	548	1	1	721.22	0.227822	894.66	857	1018.9	1147.64	0.388654	0.477502	6.5	1.3	153	144	80.6	1.33
40	1	3.33151	2016	2016-08-16	TDF+3TC+EFV	TDF+3TC+EFV	Ⅲ期	1	162	65	24.7676	1	2	2	0	3	1	1	0	0	78227	0	4	4.23836	2016-09-19	2017-09-18 09:28:28	0	0	164.65	1	156	455	383	1	1	890.48	0.1849	1054.63	724	606.09	496.34	0.750714	0.771648	6.8	1	224	123	72.4	1.83
40	1	3.48219	2016	2016-06-22	TDF+3TC+EFV	TDF+3TC+EFV	Ⅱ期	0	162	58	22.1003	1	0	0	0	2	0	0	1	1	263665	1	5	4.23288	2016-09-21	2017-10-14 16:34:39	40	0	165.89	1	628	117	100	0	0	877	0.189156	1050	1340	401.02	383.56	0.291756	0.260715	5.3	1.1	144	108	68.9	0.61
43	1	5.67123	2014	2014-04-15	TDF+3TC+EFV	TDF+3TC+EFV	Ⅱ期	0	160	46	17.9688	0	1	1	1	1	0	0	1	1	99860	0	4	5.38356	2015-07-29	2016-06-22 14:53:00	40	0	169	1	269	252	158	0	0	2928	0.0577186	3101	1817	1245.78	1448.9	0.202283	0.109048	3.9	1.9	238	109	55.9	1.68
35	1	2.73699	2017	2017-03-21	AZT+3TC+EFV	AZT+3TC+EFV	Ⅱ期	0	162	57.5	21.9098	1	0	0	0	2	0	0	1	1	50330	0	4	3.48219	2017-06-22	2018-12-28 23:41:10	40	0	169.3	1	169	415	323	1	1	1717.55	0.0985706	1876.36	2000	1006.74	433.43	0.412222	0.745218	6.09	1.66	103	156	90	1.76
28	1	4.22192	2015	2015-09-26	TDF+3TC+EFV	TDF+3TC+EFV	Ⅱ期	0	169	62	21.7079	1	0	0	0	2	0	0	0	0	109115	1	5	4.92877	2016-01-11	2017-11-17 10:22:47	40	20	172	1	172	644	900	1	1	1758	0.0978385	1765	2000	769.68	1211.24	0.836711	0.74304	11.3	2.1	108	137	83.7	0.58
29	0	3.6411	2016	2016-04-25	TDF+3TC+EFV	TDF+3TC+EFV	Ⅱ期	0	156	45	18.4911	1	1	1	0	1	0	0	0	0	241158	1	5	2.18082	2018-10-10	2019-02-05 16:36:22	0	0	172.19	1	550	436	267	1	1	722.33	0.238381	897.23	3155.17	1493.31	1702.59	0.291969	0.15682	9.07	2.99	164	134	62	1.19
34	0	2.96712	2016	2016-12-27	TDF+3TC+EFV	TDF+3TC+EFV	Ⅰ期	0	155	50	20.8117	1	0	0	0	2	0	0	1	1	81678	0	4	2.33425	2018-08-15	2019-08-15 09:10:25	0	0	172.99	1	320	275	425	1	1	504.23	0.343078	596.7	709.09	446.41	671.47	0.616026	0.63294	4.22	1.07	91	92	79	0.47
32	0	2.35068	2017	2017-08-09	TDF+3TC+EFV	TDF+3TC+EFV	Ⅱ期	0	163	60	22.5827	1	0	0	0	2	0	0	1	1	62483	0	4	3.13973	2017-10-25	2018-01-29 15:58:54	0	0	174.4	1	174	328	277	1	1	954.6	0.182694	1152.65	1334	944.71	583.34	0.347196	0.474852	5.71	2.6	140	127	57	0.94
33	0	3.36712	2016	2016-08-03	TDF+3TC+EFV	TDF+3TC+EFV	Ⅱ期	0	158	55	22.0317	1	0	0	0	2	0	0	1	1	276125	1	5	2.16164	2018-10-17	2019-03-30 09:55:26	0	0	174.83	1	1434	504	848	1	1	414.57	0.421714	593.58	983.18	842.49	1124.2	0.598227	0.754314	8.81	2.19	326	129	55	0.48
28	0	4.22192	2015	2015-09-26	TDF+3TC+EFV	TDF+3TC+EFV	Ⅰ期	0	158	50	20.0288	1	0	0	0	2	0	0	0	0	201796	1	5	2.3863	2018-07-27	2019-08-23 09:37:07	0	0	179.77	1	253	429	930	1	1	1180.57	0.152274	1412.24	1547.68	903.15	799.75	0.475004	1.16286	4.81	1.91	171	86	100	1.53
27	1	3.47945	2016	2016-06-23	AZT+3TC+EFV	AZT+3TC+EFV	Ⅱ期	0	165	50	18.3655	1	1	1	0	1	0	0	1	1	121868	1	5	2.98904	2017-12-19	2018-01-09 10:48:43	0	0	180	1	180	368	296	1	1	564.7	0.318753	742	687	732.54	1763.93	0.502362	0.167807	4.98	2.38	81	157	71	0.77
30	0	2.94247	2017	2017-01-05	TDF+3TC+EFV	TDF+3TC+EFV	Ⅱ期	0	162	55	20.9572	1	0	0	0	2	0	0	0	0	110890	1	5	2.14247	2018-10-24	2019-07-02 16:02:26	0	0	183.89	1	284	635	436	1	1	618.96	0.297095	794.01	477.94	999.21	582.73	0.635502	0.748202	3.98	1.77	115	114	79.9	1.44
35	1	4.67671	2015	2015-04-13	TDF+3TC+EFV	TDF+3TC+EFV	Ⅱ期	0	162	47	17.9089	0	1	1	1	1	0	0	1	1	48942	0	4	5.66849	2015-04-16	2016-03-06 15:40:26	0	0	184	1	184	190	166	0	0	778	0.236504	967	438.67	845.62	440.39	0.224687	0.376939	6.9	1.4	175	134	88	1.34
30	1	4.24384	2015	2015-09-18	TDF+3TC+EFV	TDF+3TC+EFV	Ⅱ期	0	168	56	19.8413	1	0	0	0	2	0	0	0	0	280462	1	5	4.0274	2016-12-05	2017-08-09 15:43:06	0	0	185	1	785	466	265	1	1	1138	0.162566	1360	1392	638.19	1213.74	0.73019	0.218333	6.1	1.5	140	136	84.1	0.54
30	1	4.21918	2015	2015-09-27	TDF+3TC+EFV	TDF+3TC+EFV	Ⅱ期	0	170	65	22.4913	1	0	0	0	2	1	1	0	0	70256	0	4	3.18082	2017-10-10	2018-04-13 09:22:20	0	0	190	1	190	1182	1000	1	1	1472	0.129076	1496	2000	1289.49	1627.52	0.916641	0.614432	13.3	3.19	253	158	69	1.05
45	1	3.38904	2016	2016-07-26	TDF+3TC+EFV	TDF+3TC+EFV	Ⅱ期	0	158	51	20.4294	1	0	0	0	2	0	0	1	1	210920	1	5	4.18082	2016-10-10	2017-03-06 15:54:02	0	0	191	1	291	354	513	1	1	509.85	0.37462	700	934	1064.75	1289.37	0.332472	0.397869	4.4	1.5	96	146	91.6	0.48
38	0	5.27945	2014	2014-09-05	TDF+3TC+EFV	TDF+3TC+EFV	Ⅱ期	0	158	37	14.8213	0	1	1	1	1	0	0	1	1	128738	1	5	5.30685	2015-08-26	2016-01-13 11:16:38	40	20	191	1	291	690	335	1	1	994	0.192153	1192	986	1054.58	489.2	0.654289	0.684791	6.2	1.6	146	135	77	1.24
26	0	3.5726	2016	2016-05-20	AZT+3TC+EFV	TDF+3TC+克力芝	Ⅱ期	0	157	49	19.8791	1	0	0	0	2	1	1	1	1	51775	0	4	3.00274	2017-12-14	2018-02-27 10:43:11	0	0	195.41	1	268	612	563	1	1	593.26	0.329383	775.43	1088	934.59	877.9	0.654833	0.641303	6.37	2.35	28	137	75	0.87
33	1	3.66849	2016	2016-04-15	TDF+3TC+EFV	TDF+3TC+EFV	Ⅱ期	0	170	67	23.1834	1	0	0	0	2	0	0	0	0	253649	1	5	4.65205	2016-04-21	2018-01-19 11:16:42	0	0	196.11	1	196	539	901	1	1	668	0.293578	903	874	1765.04	655.9	0.305376	1.37369	8.3	2.3	137	180	101.3	2.08
33	1	2.10685	2017	2017-11-06	TDF+3TC+EFV	TDF+3TC+EFV	Ⅱ期	0	162	49	18.6709	1	0	0	0	2	0	0	1	1	117636	1	5	2.27123	2018-09-07	2019-06-24 16:36:01	0	0	196.29	1	543	234	395	1	1	699.03	0.280803	904.66	1555.48	667.97	878.72	0.350315	0.449517	5.42	1.76	80	129	95	0.74
27	0	4.70959	2015	2015-04-01	TDF+3TC+EFV	TDF+3TC+EFV	Ⅲ期	1	156	57.5	23.6275	1	0	0	0	2	1	1	0	0	147234	1	5	4.57808	2016-05-18	2017-12-29 10:05:13	0	25	197.05	1	332	599	645	1	1	702.31	0.280574	912.48	1933	1290.92	1472.01	0.46401	0.438176	11.3	4	200	151	82.6	2.61
31	1	4.83288	2015	2015-02-15	TDF+3TC+EFV	TDF+3TC+EFV	Ⅱ期	0	175	65	21.2245	1	0	0	0	2	0	0	1	1	257618	1	5	5.24658	2015-09-17	2016-08-05 15:06:30	0	0	198	1	575	207	190	0	0	596	0.332215	793	1404.99	780.42	645.22	0.265242	0.294473	7.1	2.3	203	183	66.9	1.31
33	0	3.47671	2016	2016-06-24	AZT+3TC+NVP	AZT+3TC+NVP	Ⅱ期	0	160	46	17.9688	0	1	1	1	1	0	0	0	0	201202	1	5	2.96986	2017-12-26	2018-01-06 15:31:43	40	20	202	2	202	435	293	0	0	958	0.210856	1212	798	888.17	770.17	0.489771	0.380435	5.64	1.2	168	120	53	3.22
55	0	2.16986	2017	2017-10-14	AZT+3TC+EFV	AZT+3TC+EFV	Ⅱ期	0	160	56	21.875	1	0	0	0	2	0	0	0	0	96640	0	4	2.9589	2017-12-30	2018-01-06 10:00:57	0	0	202.85	2	203	360	414	1	0	677.88	0.299242	899.73	775	609	732.8	0.591133	0.564956	4.99	1.44	97	135	63	0.78
34	1	4.00274	2015	2015-12-15	TDF+3TC+EFV	TDF+3TC+EFV	Ⅱ期	0	170	62	21.4533	1	0	0	0	2	0	0	0	0	79721	0	4	4.92877	2016-01-11	2017-10-24 15:14:11	0	0	204	2	785	321	346	0	0	732	0.278689	923	1105	1411.87	220.44	0.227358	1.56959	4.7	1.9	163	178	86.1	1.84
40	0	4.52055	2015	2015-06-09	TDF+3TC+EFV	TDF+3TC+EFV	Ⅱ期	0	160	44	17.1875	0	1	1	1	1	0	0	0	0	118446	1	5	5.39726	2015-07-24	2016-08-15 14:41:57	40	0	204	2	204	570	312	0	0	882	0.231293	1092	671	689.38	277.25	0.82683	1.12534	39	1.3	174	107	66	1.81
35	1	3.27123	2016	2016-09-07	TDF+3TC+EFV	TDF+3TC+EFV	Ⅱ期	0	178	80	25.2493	2	2	2	2	3	0	0	1	1	100449	1	5	3.08767	2017-11-13	2018-03-09 19:39:36	40	0	206.17	2	206	489	343	0	0	590.55	0.349115	784.2	930	840.29	661.85	0.581942	0.518244	4.35	1.54	84	162	63	2.83
46	1	2.14247	2017	2017-10-24	AZT+3TC+EFV	AZT+3TC+EFV	Ⅱ期	0	167	65	23.3067	1	0	0	0	2	0	0	0	0	57342	0	4	3.04658	2017-11-28	2018-01-20 15:15:51	0	0	209.69	2	201	121	283	0	0	1051.35	0.199448	1302.49	854	434.96	299.52	0.278186	0.944845	7.31	2.28	291	98	80	1.08
38	1	2.10685	2017	2017-11-06	AZT+3TC+EFV	AZT+3TC+EFV	Ⅱ期	0	167	55	19.721	1	0	0	0	2	0	0	1	1	81800	0	4	2.9589	2017-12-30	2018-05-31 14:41:57	0	0	213.52	2	119	576	365	1	0	534.31	0.399618	734.86	595	908.76	585.72	0.633831	0.623165	4.18	0.97	46	162	80	1.09
44	1	5.08767	2014	2014-11-14	TDF+3TC+EFV	TDF+3TC+EFV	Ⅱ期	0	175	74	24.1633	1	2	2	0	3	0	0	0	0	58518	0	4	5.40274	2015-07-22	2016-02-01 16:38:06	0	0	215	2	420	177	466	1	0	1240	0.173387	1425	1945	606.41	1186.09	0.291882	0.392888	7.8	3.5	230	138	77	1.4
44	0	2.82466	2017	2017-02-17	AZT+3TC+EFV	AZT+3TC+EFV	Ⅰ期	0	160	58	22.6562	1	0	0	0	2	0	0	0	0	163448	1	5	2.38904	2018-07-26	2019-01-15 14:46:57	0	0	217.41	2	217	200	597	1	1	1600	0.135881	1900	860.21	878.72	788.49	0.227604	0.757143	5.22	2.06	197	128	75	0.99
32	1	4.38356	2015	2015-07-29	TDF+3TC+EFV	TDF+3TC+EFV	Ⅱ期	0	165	52	19.1001	1	0	0	0	2	0	0	1	1	188400	1	5	4.76438	2016-03-11	2017-12-19 14:18:53	0	0	219.72	2	942	615	457	1	0	188.76	1.16402	422.87	1359	427.4	727.95	1.43893	0.62779	2.83	1.36	146	141	74	1.75
50	1	3.47945	2016	2016-06-23	TDF+3TC+EFV	TDF+3TC+EFV	Ⅱ期	0	170	60	20.7612	1	0	0	0	2	0	0	1	1	195055	1	5	2.29315	2018-08-30	2019-02-23 09:34:14	0	0	220	2	431	74	103	0	0	541	0.406654	763	640.18	360.04	683.6	0.205533	0.150673	5.98	1.69	263	113	117	1.72
29	1	4.72329	2015	2015-03-27	TDF+3TC+EFV	TDF+3TC+EFV	Ⅱ期	0	168	63	22.3214	1	0	0	0	2	1	1	0	0	201068	1	5	2.47397	2018-06-25	2019-02-28 16:03:49	40	0	220.58	2	565	689	901	1	1	1450.47	0.152075	1780.62	1265.57	572.15	797.11	1.20423	1.13033	4.71	1.99	111	152	0.59	0.59
48	1	3.40548	2016	2016-07-20	AZT+3TC+EFV	AZT+3TC+EFV	Ⅱ期	0	162	55	20.9572	1	0	0	0	2	0	0	1	1	262476	1	5	3.73973	2017-03-20	2018-05-28 09:26:08	40	0	223.36	2	223	875	424	1	0	1815.82	0.123008	1894.65	1865	1139.71	1316.33	0.767739	0.322108	9.21	3.67	203	138	84	1.17
33	0	4.45753	2015	2015-07-02	TDF+3TC+EFV	TDF+3TC+EFV	Ⅲ期	1	165	50	18.3655	1	1	1	0	1	0	0	0	0	196538	1	5	5.25205	2015-09-15	2016-12-27 09:24:01	40	20	226	2	226	1196	600	1	1	451	0.501109	707	676	900	637.69	1.32889	0.940896	3.1	1.1	190	134	143	1.1
33	1	5.08767	2014	2014-11-14	TDF+3TC+EFV	TDF+3TC+EFV	Ⅲ期	1	158	60.5	24.2349	1	2	2	0	3	0	0	0	0	66490	0	4	5.78904	2015-03-03	2016-04-07 10:51:43	0	0	228	2	350	758	292	0	0	1525	0.149508	1758	938	1228.97	1576.65	0.616777	0.185203	5.4	0.5	250	178	208	1.59
40	1	2.10411	2017	2017-11-07	AZT+3TC+EFV	AZT+3TC+EFV	Ⅱ期	0	165	65	23.8751	1	0	0	0	2	0	0	1	1	275979	1	5	3.04384	2017-11-29	2018-06-08 19:24:14	0	20	228.6	2	265	960	516	1	1	1297.06	0.176245	1466.33	2001	1527.84	2202.64	0.628338	0.234264	4.84	2.67	26	134	85	0.85
40	0	3.40274	2016	2016-07-21	TDF+3TC+EFV	TDF+3TC+EFV	Ⅱ期	0	162	55	20.9572	1	0	0	0	2	0	0	0	0	212032	1	5	3.70137	2017-04-03	2018-06-08 19:12:13	0	0	228.78	2	229	589	466	1	0	576.5	0.396843	847.35	781	607.38	499.73	0.969739	0.932504	4.02	2.26	165	128	76.3	0.56
26	0	2.16986	2017	2017-10-14	AZT+3TC+EFV	AZT+3TC+EFV	Ⅱ期	0	165	50	18.3655	1	1	1	0	1	0	0	1	1	161228	1	5	3.08767	2017-11-13	2018-02-24 10:46:13	0	0	229	2	229	479	232	0	0	286	0.800699	561	962	794.71	299.19	0.602736	0.775427	4.56	1.62	293	124	49	0.98
38	0	4.80274	2015	2015-02-26	TDF+3TC+EFV	TDF+3TC+EFV	Ⅱ期	0	158	56	22.4323	1	0	0	0	2	0	0	0	0	114544	1	5	3.08219	2017-11-15	2018-05-03 11:19:15	0	0	229.34	2	863	301	253	0	0	1403.83	0.163367	1559.7	1632	885.92	1395.52	0.33976	0.181294	6.14	2.39	251	129	66	0.61
40	0	3.47671	2016	2016-06-24	TDF+3TC+EFV	TDF+3TC+EFV	Ⅱ期	0	160	58	22.6562	1	0	0	0	2	0	0	0	0	176976	1	5	4.40822	2016-07-19	2017-11-06 17:19:36	0	0	230	2	230	686	591	1	1	963	0.238837	1175	1282	1014.74	1036.3	0.676035	0.570298	6.5	1.6	161	141	24.9	3.17
34	1	4.57534	2015	2015-05-20	TDF+3TC+EFV	TDF+3TC+EFV	Ⅱ期	0	162	52	19.8141	1	0	0	0	2	1	1	1	1	176217	1	5	4.34247	2016-08-12	2017-10-14 09:40:47	0	0	231.12	2	706	109	227	0	0	593.04	0.389721	823.8	1317	235.68	397.7	0.462492	0.570782	4.4	1.4	214	102	97	1.87
29	1	4.78356	2015	2015-03-05	TDF+3TC+EFV	TDF+3TC+EFV	Ⅰ期	0	157	62	25.1532	2	2	2	2	3	0	0	0	0	294105	1	5	5.72603	2015-03-26	2016-01-07 09:15:04	0	0	232.33	2	606	816	368	1	0	2113.86	0.109908	2381.57	1317	1348.14	1063.12	0.605278	0.346151	5.91	2.91	279	174	104	1.19
47	1	5.09041	2014	2014-11-13	TDF+3TC+EFV	TDF+3TC+EFV	Ⅱ期	0	160	45	17.5781	0	1	1	1	1	0	0	1	1	144250	1	5	5.26027	2015-09-12	2016-06-28 09:47:13	0	0	234	2	380	314	337	0	0	1290	0.181395	1515	1058	606.38	497.85	0.517827	0.676911	3.9	1.3	121	143	85	1.29
48	0	2.25205	2017	2017-09-14	AZT+3TC+EFV	AZT+3TC+EFV	Ⅱ期	0	160	45	17.5781	0	1	1	1	1	0	0	0	0	211241	1	5	2.66027	2018-04-18	2019-04-11 11:27:47	0	0	234	2	234	220	267	0	0	155.02	1.50948	181.12	447	977.73	822.84	0.225011	0.324486	4.85	1.77	143	116	63	1.58
28	1	3.76986	2016	2016-03-09	AZT+3TC+EFV	AZT+3TC+EFV	Ⅱ期	0	163	60	22.5827	1	0	0	0	2	0	0	0	0	226099	1	5	3.29315	2017-08-30	2018-02-27 16:47:22	0	0	234.26	2	234	394	910	1	1	441.07	0.531118	755.47	1157	679.94	1265.38	0.579463	0.719152	6.35	6.35	155	197	105	0.52
35	1	4.53425	2015	2015-06-04	TDF+3TC+EFV	TDF+3TC+EFV	Ⅱ期	0	170	63.5	21.9723	1	0	0	0	2	0	0	0	0	91206	0	4	5.23288	2015-09-22	2016-08-03 14:53:31	0	0	235	2	451	290	374	1	0	1065	0.220657	1305	1423	664.55	802.3	0.436386	0.46616	5	1.5	173	150	79	0.85
44	1	3.76986	2016	2016-03-09	TDF+3TC+EFV	TDF+3TC+EFV	Ⅱ期	0	175	53	17.3061	0	1	1	1	1	0	0	1	1	123900	1	5	3.52329	2017-06-07	2018-01-31 13:36:32	0	0	237	2	237	310	257	0	0	979	0.242084	1241	680	801.74	1519.39	0.386659	0.169147	6.17	2.95	134	142	82	0.78
25	0	2.81644	2017	2017-02-20	AZT+3TC+EFV	AZT+3TC+EFV	Ⅱ期	0	157	45	18.2563	1	1	1	0	1	0	0	0	0	272572	1	5	3.27945	2017-09-04	2018-04-10 17:27:18	0	0	237.05	2	493	109	352	1	0	660.6	0.35884	880.95	1192	1242.12	701.79	0.0877532	0.501575	8.24	2.91	333	124	56	0.73
43	1	2.79726	2017	2017-02-27	AZT+3TC+EFV	AZT+3TC+EFV	Ⅱ期	0	168	52	18.424	1	1	1	0	1	0	0	0	0	202491	1	5	3.4411	2017-07-07	2018-05-04 15:20:55	0	0	237.85	2	1123	725	308	0	0	1094.18	0.217377	1345.57	1176	1451.94	1125.28	0.499332	0.27371	7.22	2.49	338	140	69	0.94
47	0	3.79452	2016	2016-02-29	TDF+3TC+EFV	TDF+3TC+EFV	Ⅱ期	0	158	45	18.026	1	1	1	0	1	0	0	0	0	59827	0	4	4.77534	2016-03-07	2017-10-27 12:03:05	0	0	240	2	240	442	335	0	0	1225	0.195918	1477	444	802	518.14	0.551122	0.646543	5.3	2.1	225	108	708	0.99
33	1	5.30685	2014	2014-08-26	TDF+3TC+EFV	TDF+3TC+NVP	Ⅱ期	0	165	50	18.3655	1	1	1	0	1	1	1	0	0	161203	1	5	5.3863	2015-07-28	2016-05-11 10:29:07	0	0	241	2	632	455	475	1	0	878	0.274487	1117	2000	965.63	1047.87	0.471195	0.453301	5.3	2.9	132	168	61	1.15
29	1	4.21918	2015	2015-09-27	TDF+3TC+EFV	TDF+3TC+EFV	Ⅱ期	0	166	60	21.7738	1	0	0	0	2	0	0	1	1	91638	0	4	4.0274	2016-12-05	2017-02-17 09:06:12	0	0	241.17	2	1400	332	524	1	1	1532.08	0.157413	1762.96	1996	1325.75	566.86	0.250424	0.924391	8.2	2.2	101	157	80.6	1.07
29	0	3.76986	2016	2016-03-09	TDF+3TC+EFV	TDF+3TC+EFV	Ⅱ期	0	160	50	19.5312	1	0	0	0	2	0	0	1	1	122055	1	5	2.07671	2018-11-17	2019-04-18 14:26:54	0	23	242	2	242	278	273	0	0	458	0.528384	715	608.11	519.34	1163.14	0.535295	0.234709	7.69	1.69	66	127	67	0.7
47	1	4.3863	2015	2015-07-28	TDF+3TC+EFV	TDF+3TC+EFV	Ⅱ期	0	170	55	19.0311	1	0	0	0	2	0	0	1	1	122737	1	5	5.29041	2015-09-01	2016-11-15 10:36:55	0	0	242	2	242	1075	254	0	0	1154	0.209705	1422	1538	982.33	912.47	1.09434	0.278365	8	3.6	104	159	74	2.56
43	1	5.43836	2014	2014-07-09	TDF+3TC+EFV	TDF+3TC+EFV	Ⅱ期	0	162	49	18.6709	1	0	0	0	2	0	0	1	1	264091	1	5	5.26027	2015-09-12	2016-01-12 09:29:35	40	0	243	2	243	580	151	0	0	766	0.317232	999	590	1064	465.86	0.545113	0.324132	7	1.8	177	173	82	2.18
53	0	4.25205	2015	2015-09-15	TDF+3TC+EFV	TDF+3TC+EFV	Ⅱ期	0	160	55	21.4844	1	0	0	0	2	0	0	0	0	53037	0	4	5.25205	2015-09-15	2016-03-09 15:23:46	40	0	245	2	245	528	750	1	1	807	0.303594	985	1114	784.34	1159.61	0.673177	0.646769	5.4	2	54	81	79	4.35
35	0	2.43288	2017	2017-07-10	AZT+3TC+EFV	AZT+3TC+EFV	Ⅱ期	0	165	55	20.202	1	0	0	0	2	0	0	0	0	250594	1	5	3.07397	2017-11-18	2018-06-26 17:00:30	0	0	245	2	245	118	223	0	0	658	0.37234	1012	404.05	1140.31	432.15	0.103481	0.516025	10.02	1.31	118	167	75	0.55
27	1	3.79452	2016	2016-02-29	TDF+3TC+EFV	TDF+3TC+EFV	Ⅱ期	0	172	62	20.9573	1	0	0	0	2	0	0	1	1	155303	1	5	3.43288	2017-07-10	2018-03-09 16:06:15	0	0	246.85	2	247	290	398	1	0	1053.24	0.234372	1261.63	1335	635.48	859.15	0.456348	0.463249	5	2	247	167	77.1	1.72
46	0	2.67397	2017	2017-04-13	TDF+3TC+EFV	TDF+3TC+EFV	Ⅱ期	0	160	57	22.2656	1	0	0	0	2	0	0	1	1	185067	1	5	2.12603	2018-10-30	2019-01-09 10:31:48	0	0	247.05	2	562	290	289	0	0	781.87	0.315973	1073.77	688.09	602.36	479.83	0.48144	0.602297	5.46	1.14	174	121	86	1.23
39	1	4.21644	2015	2015-09-28	TDF+3TC+EFV	TDF+3TC+EFV	Ⅱ期	0	165	54	19.8347	1	0	0	0	2	0	0	0	0	118713	1	5	5.13425	2015-10-28	2016-08-02 10:55:37	0	0	248	2	248	417	472	1	0	769	0.322497	922	1092	533.88	720.98	0.781074	0.654664	5.1	0.8	166	118	123	103
35	0	2.14247	2017	2017-10-24	AZT+3TC+EFV	AZT+3TC+EFV	Ⅱ期	0	160	58	22.6562	1	0	0	0	2	0	0	0	0	160429	1	5	2.96164	2017-12-29	2018-12-04 10:03:38	0	0	248.01	2	248	1004	509	1	1	801.38	0.309479	1120.92	737	1260.87	1046.47	0.796276	0.486397	4.23	2.12	196	139	57	0.78
27	0	4.90411	2015	2015-01-20	TDF+3TC+EFV	TDF+3TC+EFV	Ⅰ期	0	160	54	21.0938	1	0	0	0	2	0	0	0	0	145608	1	5	2.37534	2018-07-31	2019-04-23 17:28:04	40	0	250	2	250	107	469	1	0	932	0.26824	1171	474.23	512.36	1284.48	0.208838	0.365128	4.37	1.18	218	125	73	0.83
27	1	5.0137	2014	2014-12-11	TDF+3TC+EFV	TDF+3TC+EFV	Ⅱ期	0	170	76.5	26.4706	2	2	2	2	3	0	0	0	0	299862	1	5	5.22466	2015-09-25	2016-06-23 16:13:36	0	0	252.66	2	395	152	433	1	0	278.37	0.907641	540.91	346	828.26	1272.96	0.183517	0.340152	6.9	1.6	146	166	94	1.83
41	0	5.12877	2014	2014-10-30	TDF+3TC+EFV	TDF+3TC+EFV	Ⅱ期	0	162	55	20.9572	1	0	0	0	2	0	0	0	0	87486	0	4	5.64658	2015-04-24	2016-07-25 15:08:25	0	0	254	2	187	746	570	1	1	1961	0.129526	2294	2000	1107.58	985.63	0.673541	0.57831	6.3	2.2	205	107	88	1.47
38	0	3.65753	2016	2016-04-19	AZT+3TC+EFV	AZT+3TC+EFV	Ⅱ期	0	160	53	20.7031	1	0	0	0	2	0	0	0	0	246619	1	5	4.42192	2016-07-14	2017-03-06 15:23:20	0	0	258.9	2	263	948	284	0	0	2286.95	0.113208	2561.8	2000	2622.56	868.3	0.361479	0.327076	6.6	2.8	346	114	75.1	2.48
38	0	5.01096	2014	2014-12-12	TDF+3TC+EFV	TDF+3TC+EFV	Ⅱ期	0	163	49	18.4425	1	1	1	0	1	0	0	0	0	178231	1	5	5.21644	2015-09-28	2016-02-02 10:41:30	0	20	259	2	359	291	488	1	0	891	0.290685	1206	598	477.03	734.46	0.610025	0.664434	11.1	1	201	132	77	1.89
25	1	2.47945	2017	2017-06-23	AZT+3TC+EFV	AZT+3TC+EFV	Ⅰ期	0	167	60	21.5139	1	0	0	0	2	0	0	1	1	127073	1	5	3.36712	2017-08-03	2018-04-19 09:29:27	40	0	259.46	2	769	809	381	1	0	1573.16	0.164929	1866.77	2251.89	2403.04	1352.43	0.336657	0.281715	5	2.6	108	155	81.4	0.84
38	0	3.40548	2016	2016-07-20	TDF+3TC+EFV	TDF+3TC+EFV	Ⅱ期	0	156	72	29.5858	2	2	3	2	3	0	0	1	1	206952	1	5	4.34247	2016-08-12	2017-04-28 13:49:17	0	0	260.51	2	261	535	316	0	0	1721.86	0.151296	1991.45	1173	988.6	596.27	0.541169	0.529961	6.3	1.8	154	109	97.8	1.91
33	1	4.53425	2015	2015-06-04	TDF+3TC+EFV	TDF+3TC+EFV	Ⅲ期	1	165	60	22.0386	1	0	0	0	2	0	0	1	1	260267	1	5	5.48219	2015-06-23	2016-11-07 16:42:59	0	0	262	2	262	99	160	0	0	1427	0.183602	1740	373	121.93	186.87	0.811941	0.85621	4.8	1.6	146	148	90	1.07
39	1	3.54247	2016	2016-05-31	AZT+3TC+EFV	AZT+3TC+EFV	Ⅱ期	0	170	55.5	19.2042	1	0	0	0	2	0	0	1	1	64007	0	4	2.91233	2018-01-16	2019-01-15 10:48:30	0	0	262.02	2	262	161	185	0	0	1257.49	0.208367	1503.7	655	1109	770.73	0.145176	0.240032	5.52	1.87	70	151	74	0.91
45	1	5.67123	2014	2014-04-15	TDF+3TC+EFV	TDF+3TC+EFV	Ⅰ期	0	162	63	24.0055	1	2	2	0	3	1	1	1	1	114059	1	5	5.2137	2015-09-29	2016-11-02 15:34:06	0	40	264	2	999	781	136	0	0	1013	0.260612	1313	1460	792.22	921.14	0.985837	0.147643	7	2.1	165	172	130	0.91
26	0	4.30411	2015	2015-08-27	TDF+3TC+EFV	AZT+3TC+EFV	Ⅱ期	0	162	48	18.2899	1	1	1	0	1	0	0	1	1	296340	1	5	4.6	2016-05-10	2017-10-27 16:00:34	40	0	266	2	562	234	387	1	0	562	0.47331	823	1172	602.84	587.38	0.388163	0.658858	4.7	1.3	138	132	69.6	1.05
39	0	5.08493	2014	2014-11-15	AZT+3TC+EFV	AZT+3TC+EFV	Ⅱ期	0	155	40	16.6493	0	1	1	1	1	0	0	1	1	154562	1	5	3.04931	2017-11-27	2018-02-08 11:42:45	0	0	267	2	317	198	300	0	0	1170	0.228205	1445	1009	367.24	663.26	0.539157	0.452311	6.51	1.49	136	117	48	2.23
25	0	3.76986	2016	2016-03-09	TDF+3TC+EFV	TDF+3TC+EFV	Ⅱ期	0	156	57	23.4221	1	0	0	0	2	0	0	1	1	168990	1	5	4.18082	2016-10-10	2017-04-13 13:55:32	0	0	268.4	2	1415	268	348	0	0	820.77	0.32701	1147.7	852	311.98	415.02	0.859029	0.838514	4.1	2	50	118	63.4	1.48
34	1	5.80274	2014	2014-02-26	TDF+3TC+EFV	TDF+3TC+EFV	Ⅱ期	0	162	67	25.5296	2	2	2	2	3	0	0	1	1	148248	1	5	5.23288	2015-09-22	2016-11-03 09:33:33	0	0	269	2	483	657	263	0	0	768	0.35026	1079	1285	895.69	574.17	0.733513	0.458052	7.1	1.9	77	158	73	2.85
36	0	3.76986	2016	2016-03-09	TDF+3TC+EFV	TDF+3TC+EFV	Ⅱ期	0	161	60	23.1473	1	0	0	0	2	0	0	0	0	42570	0	4	4.69041	2016-04-07	2017-10-24 14:50:09	0	0	270.44	2	270	534	801	1	1	1454.05	0.185991	1729.97	2000	891.99	1263.03	0.598661	0.634189	6.9	2.4	176	136	63.4	1.59
33	1	4.83014	2015	2015-02-16	AZT+3TC+EFV	AZT+3TC+EFV	Ⅱ期	0	162	59	22.4813	1	0	0	0	2	0	0	1	1	115474	1	5	5.03288	2015-12-04	2016-05-24 16:33:11	40	40	272.77	2	655	187	179	0	0	734.12	0.371561	1008.4	375.18	752.2	632.48	0.248604	0.283013	6.3	2.3	339	153	82	1.1
39	1	3.65753	2016	2016-04-19	TDF+3TC+EFV	TDF+3TC+EFV	Ⅱ期	0	115	55	41.5879	2	2	3	2	3	0	0	1	1	222359	1	5	4.55342	2016-05-27	2017-08-21 15:13:18	0	0	273.29	2	273	135	283	0	0	1436.81	0.190206	1737.77	2000	764.43	1672.27	0.176602	0.169231	4.65	1.07	68	136	101	1.42
36	1	5.41644	2014	2014-07-17	TDF+3TC+EFV	TDF+3TC+EFV	Ⅱ期	0	163	63	23.7118	1	0	0	0	2	0	0	0	0	255202	1	5	5.76986	2015-03-10	2016-05-23 16:52:30	40	0	274	2	274	356	129	0	0	1581	0.173308	1986	1327	568.9	770.92	0.625769	0.167333	7.3	1.9	188	154	95	1.37
26	0	3.40548	2016	2016-07-20	AZT+3TC+EFV	AZT+3TC+EFV	Ⅱ期	0	160	58	22.6562	1	0	0	0	2	0	0	0	0	142033	1	5	2.98082	2017-12-22	2018-05-03 10:39:39	0	0	274.04	2	274	323	467	1	0	423.97	0.646366	698.72	345	378.79	941.66	0.852715	0.495933	5.04	1.45	216	128	57	0.84
28	0	3.33151	2016	2016-08-16	AZT+3TC+NVP	AZT+3TC+NVP	Ⅱ期	0	165	55	20.202	1	0	0	0	2	1	1	0	0	239279	1	5	2.56986	2018-05-21	2019-04-11 11:31:51	0	0	274.79	2	512	319	411	1	0	863.27	0.318313	1143.73	607.18	683.5	775.58	0.466715	0.529926	6.76	1.46	182	112	55	1.41
43	1	2.75616	2017	2017-03-14	TDF+3TC+EFV	TDF+3TC+EFV	Ⅱ期	0	162	62.5	23.815	1	0	0	0	2	0	0	0	0	253243	1	5	2.32877	2018-08-17	2019-01-14 12:04:35	0	0	275.24	2	375	622	370	1	0	1098.99	0.250448	1366.29	535.63	2110.95	1219.28	0.294654	0.303458	9.35	2.67	54	156	75	1.63
45	0	4.23562	2015	2015-09-21	TDF+3TC+EFV	TDF+3TC+EFV	Ⅱ期	0	165	75	27.5482	2	2	2	2	3	0	0	0	0	140491	1	5	2.04932	2018-11-27	2019-12-04 11:24:44	0	20	276	2	654	368	365	1	0	817	0.337821	1076	444.38	822.39	633.46	0.447476	0.576201	7.64	2.66	276	145	69	2.98
40	0	5.64931	2014	2014-04-23	AZT+3TC+EFV	AZT+3TC+EFV	Ⅱ期	0	168	55	19.487	1	0	0	0	2	0	0	1	1	291981	1	5	2.68493	2018-04-09	2019-03-01 10:02:22	40	40	276	2	276	186	177	0	0	709	0.389281	1003	1199	735.58	1152.75	0.252862	0.153546	8.77	2.89	206	129	70	0.56
34	1	2.67397	2017	2017-04-13	AZT+3TC+EFV	TDF+3TC+EFV	Ⅱ期	0	165	55	20.202	1	0	0	0	2	0	0	0	0	102452	1	5	3.62192	2017-05-02	2018-04-12 10:34:19	0	0	276.35	2	276	533	607	1	1	694.44	0.397947	950.89	691	853.74	812.96	0.624312	0.746654	7.1	1.7	243	161	91.6	1.95
48	1	4.10137	2015	2015-11-09	TDF+3TC+EFV	TDF+3TC+EFV	Ⅱ期	0	160	50	19.5312	1	0	0	0	2	0	0	1	1	207500	1	5	4.71781	2016-03-28	2017-09-18 18:32:29	40	0	279	2	279	377	247	0	0	934	0.298715	1292	1094	547.89	765.93	0.688094	0.322484	4.7	1.2	105	155	83.7	0.74
39	1	5.66849	2014	2014-04-16	TDF+3TC+EFV	TDF+3TC+EFV	Ⅱ期	0	162	62	23.6244	1	0	0	0	2	0	0	1	1	105137	1	5	5.29041	2015-09-01	2016-07-12 15:31:05	0	20	280	2	280	355	433	1	0	975	0.287179	1253	899	558	312.94	0.636201	1.38365	10.2	2.7	179	159	71	1.91
32	0	2.41644	2017	2017-07-16	AZT+3TC+EFV	AZT+3TC+EFV	Ⅲ期	1	161	5	1.92894	0	1	1	1	1	0	0	0	0	225998	1	5	3.35342	2017-08-08	2018-12-06 09:23:02	0	0	281.16	2	281	290	560	1	1	1946.14	0.144471	2368.66	1089	673.2	880.85	0.430778	0.63575	6	2.4	214	130	72.6	1.9
36	1	5.08493	2014	2014-11-15	TDF+3TC+EFV	TDF+3TC+EFV	Ⅱ期	0	165	60	22.0386	1	0	0	0	2	0	0	1	1	126125	1	5	4.90959	2016-01-18	2017-03-14 09:45:56	40	0	282	2	185	778	310	0	0	2105	0.133967	2521	1922	1513.13	1254.13	0.514166	0.247183	10.5	4.7	261	160	83.3	1.03
39	1	3.40274	2016	2016-07-21	TDF+3TC+EFV	TDF+3TC+EFV	Ⅱ期	0	176	72.5	23.4052	1	0	0	0	2	0	0	1	1	149546	1	5	2.33425	2018-08-15	2019-08-08 13:58:41	0	0	282.56	2	256	110	243	0	0	565.62	0.499558	862.99	350.13	653.22	1132	0.168397	0.214664	9.09	2.74	151	162	100	2
33	0	3.33425	2016	2016-08-15	TDF+3TC+EFV	TDF+3TC+EFV	Ⅱ期	0	162	70	26.6728	2	2	2	2	3	0	0	0	0	189151	1	5	3.73973	2017-03-20	2018-03-13 20:05:12	0	0	282.77	2	283	220	380	1	0	289.92	0.975338	356.32	937	1143.95	627.01	0.192316	0.606051	7.05	3.39	191	139	73.9	1.92
38	1	4.67397	2015	2015-04-14	TDF+3TC+EFV	TDF+3TC+EFV	Ⅱ期	0	160	41.5	16.2109	0	1	1	1	1	0	0	1	1	140234	1	5	5.22466	2015-09-25	2016-06-27 12:31:50	0	0	285	2	285	230	343	0	0	1398	0.203863	1690	1127	835.77	708.4	0.275195	0.48419	5.4	1.8	118	147	82	1.16
35	0	5.1863	2014	2014-10-09	TDF+3TC+EFV	AZT+3TC+克力芝	Ⅱ期	0	162	46	17.5278	0	1	1	1	1	0	0	0	0	83477	0	4	5.50137	2015-06-16	2016-05-17 15:24:42	0	0	286	2	680	848	526	1	1	1817	0.157402	2103	1279	1212.78	868.34	0.69922	0.605754	5.9	1.7	156	120	87	1.86
35	1	4.37808	2015	2015-07-31	TDF+3TC+EFV	TDF+3TC+EFV	Ⅱ期	0	165	62	22.7732	1	0	0	0	2	0	0	1	1	183643	1	5	2.08493	2018-11-14	2019-03-07 11:47:25	0	0	286.36	2	443	324	364	1	0	915.39	0.312828	1281.4	1380.02	514.51	557.85	0.629725	0.652505	7.62	2.12	212	148	81	0.93
39	1	1.98904	2017	2017-12-19	AZT+3TC+EFV	AZT+3TC+EFV	Ⅱ期	0	170	65	22.4913	1	0	0	0	2	0	0	0	0	167518	1	5	2.75342	2018-03-15	2019-04-02 17:04:33	0	0	288.1	2	288	393	346	0	0	1126.19	0.255818	1426.33	1140.81	507.17	553.11	0.774888	0.625554	6.13	2.53	190	173	81	2.48
31	0	5.29041	2014	2014-09-01	TDF+3TC+EFV	TDF+3TC+EFV	Ⅱ期	0	157	50	20.2848	1	0	0	0	2	0	0	0	0	272324	1	5	3.23014	2017-09-22	2018-04-17 15:34:07	0	20	290	2	290	408	330	0	0	1373	0.211216	1686	1059	1142	823.85	0.357268	0.400558	2.58	1.61	142	98	51	0.95
44	0	3.72877	2016	2016-03-24	AZT+3TC+NVP	AZT+3TC+NVP	Ⅱ期	0	165	55	20.202	1	0	0	0	2	0	0	1	1	190760	1	5	4.3726	2016-08-01	2017-11-17 10:34:18	0	0	292.53	2	293	252	323	0	0	1243.54	0.23524	1550.89	1199	660.3	981.38	0.381645	0.329128	5.1	1.6	163	118	83.7	0.97
35	0	4.13699	2015	2015-10-27	AZT+3TC+EFV	AZT+3TC+克力芝	Ⅱ期	0	158	55	22.0317	1	0	0	0	2	0	0	0	0	298952	1	5	2.87397	2018-01-30	2019-06-27 15:21:18	0	20	295.42	2	365	231	287	0	0	1301.19	0.227038	1655.92	672	488.01	727.24	0.473351	0.394643	3.32	1.72	41	139	64	1.36
29	0	3.33151	2016	2016-08-16	AZT+3TC+NVP	AZT+3TC+NVP	Ⅱ期	0	164	65.5	24.3531	1	2	2	0	3	0	0	0	0	180657	1	5	3.47945	2017-06-23	2018-08-15 11:03:26	40	0	296	2	296	359	548	1	1	1058	0.279773	1539	1069	638.86	1126.49	0.561938	0.486467	9.52	1.69	133	108	56.7	2.57
42	0	3.47945	2016	2016-06-23	TDF+3TC+EFV	TDF+3TC+克力芝	Ⅱ期	0	160	54	21.0938	1	0	0	0	2	0	0	0	0	252887	1	5	3.73151	2017-03-23	2018-04-10 16:26:40	40	0	299.42	2	457	231	434	1	0	2243.96	0.133434	2520.67	1049	615.68	1352.72	0.375195	0.320835	4.1	2	225	133	73	1.27
48	1	3.07945	2016	2016-11-16	AZT+3TC+EFV	AZT+3TC+EFV	Ⅱ期	0	160	55	21.4844	1	0	0	0	2	0	0	0	0	73588	0	4	3.26849	2017-09-08	2018-02-07 10:55:13	0	0	301.3	2	301	11027	402	1	0	1336.12	0.225504	1437.67	1423	2478.54	1424.62	4.44899	0.282181	6.69	2.12	99	142	98	1.23
31	0	5.16438	2014	2014-10-17	TDF+3TC+EFV	TDF+3TC+EFV	Ⅱ期	0	168	60	21.2585	1	0	0	0	2	0	0	0	0	97076	0	4	5	2015-12-16	2016-06-14 15:23:17	0	0	303	2	378	365	583	1	1	717	0.422594	1034	594	521.51	1003.83	0.699891	0.580776	6.07	1.52	311	137	57	1.38
39	1	5.11507	2014	2014-11-04	TDF+3TC+EFV	TDF+3TC+EFV	Ⅱ期	0	165	66	24.2424	1	2	2	0	3	0	0	1	1	116004	1	5	5.22466	2015-09-25	2016-04-22 15:31:54	0	20	307.6	2	703	714	651	1	1	521.99	0.589283	827.89	978	1554.14	915.69	0.459418	0.710939	2.9	0.5	67	133	75	1.3
43	0	3.36712	2016	2016-08-03	TDF+3TC+EFV	TDF+3TC+EFV	Ⅱ期	0	155	59	24.5578	1	2	2	0	3	1	1	0	0	123752	1	5	2.36712	2018-08-03	2019-06-12 16:05:20	0	0	308.25	2	308	399	420	1	0	1245.76	0.247439	1576.8	742.79	985.55	742.22	0.40485	0.56587	4.16	2.01	110	116	76	1.19
31	1	3.19178	2016	2016-10-06	TDF+3TC+EFV	TDF+3TC+EFV	Ⅱ期	0	167	65	23.3067	1	0	0	0	2	0	0	1	1	57932	0	4	2.00274	2018-12-14	2019-01-01 10:01:03	0	0	309.7	2	624	506	384	1	0	1640.74	0.188756	1950.45	3716.63	2072.51	1740.83	0.244148	0.220584	8.29	3.74	151	141	62	0.93
31	0	4.09589	2015	2015-11-11	TDF+3TC+EFV	TDF+3TC+EFV	Ⅱ期	0	157	53	21.5019	1	0	0	0	2	0	0	0	0	130234	1	5	4.92329	2016-01-13	2017-07-16 08:17:34	0	40	309.78	2	303	532	606	1	1	434.56	0.712859	774.72	691	621.08	728.15	0.856572	0.832246	5.3	1.6	167	149	67.3	1.08
34	0	3.98082	2015	2015-12-23	TDF+3TC+EFV	TDF+3TC+EFV	Ⅱ期	0	162	55	20.9572	1	0	0	0	2	0	0	1	1	248902	1	5	4.93699	2016-01-08	2017-04-13 13:24:39	0	0	310.34	2	310	640	403	1	0	339.29	0.914675	670.35	506.55	533.5	1184.68	1.19963	0.340176	4.3	1.5	132	147	63.8	1.91
31	1	2.26027	2017	2017-09-11	AZT+3TC+EFV	AZT+3TC+EFV	Ⅱ期	0	165	60	22.0386	1	0	0	0	2	0	0	1	1	262572	1	5	2.9726	2017-12-25	2018-01-30 12:36:30	0	0	310.9	2	311	714	351	1	0	1125.72	0.276179	1430.21	1600	2500.75	805.89	0.285514	0.435543	7.68	3.71	178	159	76	1.24
33	1	4.21918	2015	2015-09-27	TDF+3TC+EFV	TDF+3TC+EFV	Ⅱ期	0	165	57.5	21.1203	1	0	0	0	2	0	0	1	1	32400	0	4	5.00274	2015-12-15	2016-03-28 08:52:02	0	0	311	2	311	164	737	1	1	921	0.337676	1122	1056	362.94	935.99	0.451865	0.787402	6.36	2.1	180	159	67	1.21
38	1	4.55616	2015	2015-05-27	TDF+3TC+EFV	TDF+3TC+EFV	Ⅱ期	0	172	60	20.2812	1	0	0	0	2	0	0	1	1	191579	1	5	2.47397	2018-06-25	2019-06-12 16:28:42	0	0	311	2	311	213	356	1	0	1505	0.206645	1808	1912	720.41	848.17	0.295665	0.419727	5.68	2.13	136	145	83	2.34
51	0	3.44384	2016	2016-07-06	TDF+3TC+EFV	TDF+3TC+EFV	Ⅱ期	0	160	42	16.4062	0	1	1	1	1	0	0	0	0	272303	1	5	4.35342	2016-08-08	2018-01-31 15:44:46	0	0	312	2	312	976	844	1	1	892	0.349776	1213	175	582.98	554.04	1.67416	1.52336	3.45	0.89	179	81	85	2.03
31	0	3.36712	2016	2016-08-03	AZT+3TC+NVP	AZT+3TC+NVP	Ⅱ期	0	165	60	22.0386	1	0	0	0	2	0	0	0	0	120673	1	5	4.35069	2016-08-09	2017-02-09 14:30:12	40	0	318.29	2	318	474	719	1	1	358.63	0.887516	782.58	557	453.55	754.17	1.04509	0.953366	10.6	2.4	206	117	102.9	2.72
28	0	5.31781	2014	2014-08-22	TDF+3TC+克力芝	TDF+3TC+克力芝	Ⅲ期	1	162	53	20.1951	1	0	0	0	2	0	0	1	1	152605	1	5	5.67671	2015-04-13	2016-03-09 10:34:23	40	0	319	2	341	631	182	0	0	857	0.372229	1092	1329	1432.23	420.92	0.440572	0.432386	1.74	1.03	267	86	74	2.63
44	0	4.23288	2015	2015-09-22	TDF+3TC+EFV	TDF+3TC+EFV	Ⅲ期	1	160	42	16.4062	0	1	1	1	1	1	1	0	0	154399	1	5	4.36712	2016-08-03	2017-06-27 15:58:23	0	0	322	2	973	247	285	0	0	973	0.330935	1284	903	226.75	271.47	1.08931	1.04984	4.1	1.8	94	107	88.4	1.65
34	1	2.16986	2017	2017-10-14	TDF+3TC+EFV	TDF+3TC+EFV	Ⅱ期	0	165	60	22.0386	1	0	0	0	2	0	0	1	1	231029	1	5	2.58904	2018-05-14	2019-01-28 09:56:50	0	0	324.85	2	635	793	814	1	1	2008.08	0.161771	2329.44	2691.34	1945.91	2124.11	0.407521	0.383219	6.92	3.86	263	153	90	1.18
24	0	3.96438	2015	2015-12-29	TDF+3TC+EFV	TDF+3TC+EFV	Ⅱ期	0	153	46	19.6506	1	0	0	0	2	0	0	0	0	166913	1	5	3.78904	2017-03-02	2018-03-15 15:41:37	0	0	325.04	2	514	733	812	1	1	1264.06	0.25714	1595.67	859	800.54	1422.89	0.915632	0.57067	7.1	3.6	287	146	62.6	1.52
32	0	2.73699	2017	2017-03-21	AZT+3TC+NVP	AZT+3TC+NVP	Ⅱ期	0	160	50	19.5312	1	0	0	0	2	0	0	0	0	165454	1	5	2.90685	2018-01-18	2019-03-28 09:22:45	0	0	325.2	2	325	278	354	1	0	1252.79	0.259581	1648.26	1545.71	1305.62	1371.62	0.212926	0.258089	4.57	1.56	189	96	53	2.58
42	0	4.30411	2015	2015-08-27	AZT+3TC+克力芝	AZT+3TC+克力芝	Ⅱ期	0	157	65.5	26.5731	2	2	2	2	3	0	0	0	0	76324	0	4	2.46849	2018-06-27	2019-01-10 10:16:11	0	0	325.55	2	492	175	374	1	0	1553.08	0.209616	1874.29	1029.11	1181.58	1461.36	0.148107	0.255926	9.83	2.78	125	112	64	1.52
29	1	3.9589	2015	2015-12-31	TDF+3TC+EFV	TDF+3TC+EFV	Ⅱ期	0	162	60	22.8624	1	0	0	0	2	0	0	0	0	63410	0	4	4.7863	2016-03-03	2017-11-08 16:42:53	0	0	326.19	2	326	596	431	1	0	886.81	0.367824	1189.78	683	519.05	383.17	1.14825	1.12483	5.7	2.3	208	186	69.2	6.95
36	0	4.07945	2015	2015-11-17	TDF+3TC+EFV	TDF+3TC+EFV	Ⅱ期	0	158	58	23.2335	1	0	0	0	2	0	0	1	1	131409	1	5	5.00274	2015-12-15	2016-01-26 15:31:57	0	0	330	2	330	110	675	1	1	1799	0.183435	2184	1768	121.29	722.7	0.906917	0.933998	6.6	2.1	217	112	64	1.69
55	1	4.61644	2015	2015-05-05	TDF+3TC+EFV	TDF+3TC+EFV	Ⅱ期	0	165	69	25.3444	2	2	2	2	3	1	1	0	0	20003	0	4	5.59452	2015-05-13	2016-03-10 17:11:47	0	0	332	2	212	736	300	0	0	2299	0.144411	2549	1500	1516.13	812.44	0.485446	0.369258	6.6	2.9	178	150	98	1.13
30	0	3.11507	2016	2016-11-03	AZT+3TC+EFV	AZT+3TC+EFV	Ⅱ期	0	160	50	19.5312	1	0	0	0	2	0	0	0	0	298069	1	5	2.90411	2018-01-19	2019-02-28 16:08:23	40	0	332.23	2	332	154	220	0	0	1304.15	0.254748	1723.88	244.41	259.71	520.4	0.592969	0.422752	3.51	1.23	88	112	64	1.17
44	1	2.71507	2017	2017-03-29	AZT+3TC+EFV	AZT+3TC+EFV	Ⅱ期	0	165	53	19.4674	1	0	0	0	2	0	0	1	1	102833	1	5	3.43288	2017-07-10	2018-05-28 09:24:45	0	0	333.49	2	555	411	355	1	0	922.49	0.361511	1264.61	2000	1245.39	1154.24	0.330017	0.307562	10.4	2.2	379	135	74.7	1.44
70	1	3.47671	2016	2016-06-24	AZT+3TC+EFV	AZT+3TC+EFV	Ⅱ期	0	159	52	20.5688	1	0	0	0	2	0	0	0	0	182788	1	5	3.24932	2017-09-15	2018-03-09 19:46:57	0	0	335	2	335	366	363	1	0	1756	0.190774	2005	1098	1614.23	792.41	0.226733	0.458096	5.64	42.5	192	146	74	1.6
35	0	3.27123	2016	2016-09-07	TDF+3TC+EFV	TDF+3TC+EFV	Ⅱ期	0	155	40.5	16.8574	0	1	1	1	1	0	0	1	1	150698	1	5	2.43014	2018-07-11	2019-07-05 15:03:13	0	0	335.72	2	336	397	394	1	0	962.95	0.348637	1304.33	694.09	886.64	206.48	0.447758	1.90818	5.58	1.97	121	147	69	0.85
45	1	5.52877	2014	2014-06-06	AZT+3TC+EFV	AZT+3TC+EFV	Ⅱ期	0	168	60	21.2585	1	0	0	0	2	0	0	1	1	235858	1	5	2.96986	2017-12-26	2018-03-14 16:54:47	0	0	338	2	476	537	281	0	0	476	0.710084	974	2000	748.05	1783.14	0.717866	0.157587	8.65	4.07	187	177	80	1.83
29	0	3.48219	2016	2016-06-22	TDF+3TC+EFV	AZT+3TC+NVP	Ⅱ期	0	168	48	17.0068	0	1	1	1	1	0	0	0	0	50633	0	4	3.2137	2017-09-28	2018-03-08 15:37:47	0	0	340.05	2	340	331	456	1	0	630.95	0.538949	1032.31	1043	741.63	948.59	0.446314	0.480713	5.45	2.75	80	131	67	1.83
30	1	4.73425	2015	2015-03-23	TDF+3TC+EFV	TDF+3TC+EFV	Ⅱ期	0	170	75	25.9516	2	2	2	2	3	0	0	1	1	246408	1	5	3.08493	2017-11-14	2018-04-12 16:28:07	0	0	341	2	341	92	352	1	0	1251	0.272582	1587	1640	474.66	473.94	0.193823	0.74271	7.77	2.67	125	148	74	0.89
32	0	2.16986	2017	2017-10-14	TDF+3TC+EFV	TDF+3TC+EFV	Ⅰ期	0	160	60	23.4375	1	0	0	0	2	0	0	0	0	58368	0	4	2.37534	2018-07-31	2019-01-30 12:01:13	0	0	341.84	2	256	725	745	1	1	367.1	0.93119	745.62	434.55	571.81	649.94	1.2679	1.14626	5.07	1.51	249	116	68	0.38
44	1	3.47671	2016	2016-06-24	TDF+3TC+EFV	TDF+3TC+EFV	Ⅱ期	0	165	60	22.0386	1	0	0	0	2	0	0	1	1	125954	1	5	2.31233	2018-08-23	2019-04-10 15:38:54	0	0	342.65	2	343	99	548	1	1	628.97	0.54478	973.55	1195.85	497.47	564.21	0.199007	0.97127	5.87	2.82	174	157	101.1	1.39
37	0	2.01918	2017	2017-12-08	AZT+3TC+克力芝	AZT+3TC+克力芝	Ⅱ期	0	167	55	19.721	1	0	0	0	2	0	0	0	0	138243	1	5	2.71233	2018-03-30	2019-06-05 14:38:21	0	0	342.93	2	475	978	699	1	1	668.68	0.512846	1021.23	779.63	661.22	620.59	1.47908	1.12635	7.98	2.44	131	130	60	1.01
48	0	3.76986	2016	2016-03-09	TDF+3TC+EFV	TDF+3TC+NVP	Ⅱ期	0	160	60	23.4375	1	0	0	0	2	0	0	1	1	266291	1	5	4.73699	2016-03-21	2017-09-12 16:20:45	0	0	343	2	343	432	495	1	0	891	0.384961	1224	709	1013.22	448.1	0.426363	1.10466	5.1	1.6	123	149	77.9	11.13
38	1	4.22192	2015	2015-09-26	TDF+3TC+EFV	TDF+3TC+EFV	Ⅱ期	0	173	63	21.0498	1	0	0	0	2	0	0	1	1	106683	1	5	5.07671	2015-11-18	2016-08-16 09:19:04	0	0	344	2	344	373	446	1	0	2277	0.151076	2303	1651	643.24	553.19	0.579877	0.806233	2.5	3.9	104	158	93	2.22
27	1	4.78904	2015	2015-03-03	TDF+3TC+EFV	TDF+3TC+EFV	Ⅱ期	0	160	63	24.6094	1	2	2	0	3	0	0	0	0	67871	0	4	5.78904	2015-03-03	2016-01-06 11:48:42	0	0	345	2	345	400	387	1	0	990	0.348485	1358	536	688.59	712.68	0.580897	0.543021	11.5	0.8	178	181	78	1.83
55	0	4.30411	2015	2015-08-27	TDF+3TC+EFV	TDF+3TC+EFV	Ⅱ期	0	160	43	16.7969	0	1	1	1	1	0	0	0	0	202291	1	5	5.09589	2015-11-11	2016-03-09 10:47:41	0	0	348	2	348	220	871	1	1	780	0.446154	1212	714	1489.38	725.08	0.147712	1.20125	5.6	2.2	244	124	60	1.43
34	1	4.53151	2015	2015-06-05	TDF+3TC+EFV	TDF+3TC+EFV	Ⅱ期	0	160	55	21.4844	1	0	0	0	2	0	0	0	0	57977	0	4	2.22466	2018-09-24	2019-12-25 11:25:08	40	0	352	3	352	353	355	0	0	1289	0.27308	1699	957	621.62	714.21	0.567871	0.497053	5.71	2.22	228	15	81	1.04
25	0	4.21644	2015	2015-09-28	AZT+3TC+克力芝	AZT+3TC+克力芝	Ⅱ期	0	160	50	19.5312	1	0	0	0	2	0	0	0	0	194144	1	5	2.43288	2018-07-10	2019-01-27 15:16:24	40	0	356	3	427	202	440	0	0	2031	0.175283	2393	1062.27	992.96	1426.93	0.203432	0.308354	6.17	1.06	188	122	67	0.95
34	1	4.08219	2015	2015-11-16	TDF+3TC+EFV	TDF+3TC+EFV	Ⅱ期	0	162	70	26.6728	2	2	2	2	3	0	0	0	0	120181	1	5	4.94794	2016-01-04	2017-05-31 15:11:57	0	20	357	3	798	557	1018	1	1	1118	0.31932	1616	1186	1073.37	1855.55	0.518926	0.548624	7.6	3.1	147	189	79.4	1.55
27	0	2.10411	2017	2017-11-07	TDF+3TC+EFV	TDF+3TC+EFV	Ⅱ期	0	165	60	22.0386	1	0	0	0	2	0	0	0	0	69471	0	4	2.54521	2018-05-30	2019-08-15 08:36:13	0	0	361.38	3	939	496	495	0	0	1418.29	0.2548	1763.64	303.94	391.17	428.25	1.26799	1.15587	4.95	1.85	206	143	64	64
36	1	2.96712	2016	2016-12-27	AZT+3TC+EFV	AZT+3TC+EFV	Ⅱ期	0	168	65	23.03	1	0	0	0	2	0	0	1	1	121861	1	5	3.07945	2017-11-16	2018-02-28 10:41:33	0	0	363.54	3	364	757	246	0	0	468.58	0.775833	826.68	2000	1750.28	270.87	0.432502	0.908185	8.69	5.14	97	201	64	1.72
43	0	3.78356	2016	2016-03-04	TDF+3TC+EFV	TDF+3TC+克力芝	Ⅱ期	0	160	48	18.75	1	0	0	0	2	0	0	0	0	298608	1	5	4.63836	2016-04-26	2017-10-24 16:04:39	0	0	364	3	364	677	587	1	1	2222	0.163816	2576	1319	1107.91	770.69	0.61106	0.761655	5.6	2.6	173	125	58.3	0.79
34	0	4.02466	2015	2015-12-07	AZT+3TC+EFV	AZT+3TC+NVP	Ⅱ期	0	160	50	19.5312	1	0	0	0	2	0	0	0	0	130457	1	5	2.74247	2018-03-19	2019-03-12 16:38:55	0	0	365.87	3	450	789	670	1	1	2360.47	0.154999	2827.01	1211.26	1017.96	1036.25	0.77508	0.646562	6.13	3.17	350	138	63	0.64
43	1	5.04931	2014	2014-11-28	TDF+3TC+EFV	TDF+3TC+EFV	Ⅱ期	0	162	61	23.2434	1	0	0	0	2	0	0	1	1	109810	1	5	5.63014	2015-04-30	2016-03-09 15:51:24	0	0	368	3	368	335	309	0	0	423	0.869976	793	1923	1444.88	577.87	0.231853	0.534722	4.9	2.5	156	147	93	0.9
28	1	4.32877	2015	2015-08-18	TDF+3TC+EFV	TDF+3TC+EFV	Ⅱ期	0	162	64	24.3865	1	2	2	0	3	0	0	0	0	142096	1	5	4.99726	2015-12-17	2016-07-29 15:51:12	0	0	369	3	362	320	253	0	0	525	0.702857	924	749	352.26	212.47	0.90842	1.19076	9.1	1.4	201	147	74	1.09
30	0	4.53973	2015	2015-06-02	TDF+3TC+EFV	TDF+3TC+EFV	Ⅱ期	0	160	55	21.4844	1	0	0	0	2	0	0	0	0	79139	0	4	2.2274	2018-09-23	2019-03-04 11:29:27	0	0	369	3	542	244	377	0	0	922.37	0.400056	1355	525.83	686.6	927.2	0.355374	0.406601	4.73	1.58	151	133	62	0.94
29	1	3.21096	2016	2016-09-29	TDF+3TC+NVP	TDF+3TC+NVP	Ⅱ期	0	165	60	22.0386	1	0	0	0	2	0	0	0	0	239142	1	5	2.09315	2018-11-11	2019-04-26 14:23:21	44	45	371.66	3	372	391	437	0	0	1019.73	0.364469	1399.62	953.03	679.33	963.51	0.575567	0.45355	10.98	4.63	245	135	94	1.61
24	0	2.82466	2017	2017-02-17	TDF+3TC+EFV	TDF+3TC+EFV	Ⅱ期	0	156	50	20.5457	1	0	0	0	2	0	0	0	0	267002	1	5	3.23836	2017-09-19	2018-06-01 09:57:50	0	0	372.07	3	372	744	358	0	0	627.9	0.592563	1068.17	995	971.52	996.05	0.76581	0.35942	4.33	1.69	349	115	64	0.72
38	0	2.15342	2017	2017-10-20	AZT+3TC+EFV	AZT+3TC+克力芝	Ⅱ期	0	162	60	22.8624	1	0	0	0	2	1	1	0	0	113256	1	5	3.04384	2017-11-29	2018-05-08 15:03:27	0	0	375.37	3	454	742	283	0	0	391.16	0.959633	907.85	607	392.77	360.96	1.88915	0.78402	6.79	1.77	206	145	59	2.51
32	0	4.60548	2015	2015-05-09	AZT+3TC+克力芝	AZT+3TC+克力芝	Ⅱ期	0	162	65	24.7676	1	2	2	0	3	0	0	0	0	79390	0	4	2.48219	2018-06-22	2019-02-16 15:14:45	0	40	376.71	3	563	441	219	0	0	1031.85	0.365082	1402.57	1556.79	344.56	599.03	1.27989	0.365591	8.48	1.46	196	138	66	0.93
45	0	2.27123	2017	2017-09-07	TDF+3TC+EFV	TDF+3TC+EFV	Ⅰ期	0	156	50	20.5457	1	0	0	0	2	0	0	0	0	183725	1	5	2.37534	2018-07-31	2019-04-03 09:55:25	40	0	376.95	3	377	349	558	1	1	1281.13	0.294232	1689.86	451	740.61	925.81	0.471233	0.602715	5.2	1.9	264	137	79	1.49
46	0	3.76986	2016	2016-03-09	AZT+3TC+EFV	AZT+3TC+NVP	Ⅱ期	0	163	50	18.8189	1	0	0	0	2	0	0	0	0	167891	1	5	2.65753	2018-04-19	2019-01-18 10:16:05	0	0	378	3	278	176	772	1	1	953	0.396642	1366	924.97	585.63	643.89	0.300531	1.19896	5.45	2.19	250	128	67	0.78
37	1	2.54247	2017	2017-05-31	TDF+3TC+EFV	TDF+3TC+EFV	Ⅱ期	0	160	56	21.875	1	0	0	0	2	1	1	1	1	200627	1	5	2.4274	2018-07-12	2019-04-11 14:47:55	0	0	378.82	3	379	590	612	1	1	484.28	0.782233	905.21	972.99	584.51	604.96	1.00939	1.01164	4.73	1.84	195	145	3.97	0.55
29	1	4.22192	2015	2015-09-26	AZT+3TC+EFV	AZT+3TC+EFV	Ⅱ期	0	169	65	22.7583	1	0	0	0	2	0	0	0	0	82892	0	4	3.25205	2017-09-14	2018-02-27 16:45:54	40	0	381	3	381	579	850	1	1	1450	0.262759	1546	1461	1012.14	1784.79	0.572055	0.476247	9.86	4.36	214	167	71	1.68
34	0	5.43836	2014	2014-07-09	TDF+3TC+EFV	TDF+3TC+EFV	Ⅱ期	0	165	46	16.8962	0	1	1	1	1	0	0	0	0	134507	1	5	3.08493	2017-11-14	2018-03-30 16:31:13	0	0	382	3	382	244	517	1	1	#NULL!	#NULL!	2486	492	1556.98	381.14	0.156714	1.35646	7.54	3.94	106	165	84	1.13
32	1	5.72877	2014	2014-03-25	TDF+3TC+EFV	TDF+3TC+EFV	Ⅱ期	0	170	64	22.1453	1	0	0	0	2	1	1	0	0	109966	1	5	2.24658	2018-09-16	2019-06-28 09:52:18	0	0	386	3	386	189	402	0	0	1327	0.290882	1920	1054.64	578.3	882.63	0.32682	0.455457	6.1	1.88	123	172	92	1.21
34	0	3.19452	2016	2016-10-05	TDF+3TC+EFV	TDF+3TC+NVP	Ⅱ期	0	157	52	21.0962	1	0	0	0	2	0	0	1	1	262189	1	5	2.39726	2018-07-23	2019-05-26 11:22:55	40	20	386	3	386	428	115	0	0	1550	0.249032	1985	1408.06	1063.03	460.2	0.402623	0.249891	5.91	2.19	162	132	69	1.14
28	1	2.96712	2016	2016-12-27	TDF+3TC+EFV	TDF+3TC+EFV	Ⅰ期	0	175	65	21.2245	1	0	0	0	2	0	0	0	0	249372	1	5	3.43014	2017-07-11	2018-03-08 17:07:04	0	0	387.29	3	528	307	439	0	0	977.6	0.396164	1362.17	595	345.88	428.19	0.887591	1.02525	6.28	3.87	198	152	77.1	0.63
35	0	2.36712	2017	2017-08-03	AZT+3TC+NVP	AZT+3TC+克力芝	Ⅱ期	0	163	55	20.7008	1	0	0	0	2	0	0	0	0	218032	1	5	2.96438	2017-12-28	2018-05-29 17:25:47	0	0	387.98	3	388	406	525	1	1	390.8	0.992784	814.48	1596.25	458.67	581.54	0.885168	0.902775	7.97	1.65	75	144	66	2.08
29	1	3.9589	2015	2015-12-31	AZT+3TC+EFV	AZT+3TC+EFV	Ⅱ期	0	167	66	23.6652	1	0	0	0	2	0	0	0	0	239721	1	5	2.70137	2018-04-03	2019-04-23 09:45:11	0	20	391.04	3	478	972	250	0	0	1282.38	0.304933	1719.46	534.63	1109.1	1194.8	0.876386	0.20924	5.82	2.28	209	142	93	1.34
41	1	4.75342	2015	2015-03-16	TDF+3TC+EFV	TDF+3TC+EFV	Ⅱ期	0	176	75	24.2123	1	2	2	0	3	0	0	1	1	188854	1	5	4.76712	2016-03-10	2017-05-31 15:34:15	0	0	393.99	3	856	385	430	0	0	697.86	0.564569	1076.71	1060	745.41	1260	0.516494	0.34127	7.6	2.2	154	155	106.8	2.19
40	1	3.61644	2016	2016-05-04	TDF+3TC+EFV	TDF+3TC+EFV	Ⅱ期	0	165	57	20.9366	1	0	0	0	2	1	1	1	1	79136	0	4	4.53973	2016-06-01	2017-09-06 14:43:36	40	0	396.11	3	238	374	358	0	0	1255.34	0.31554	1629.72	838	377.61	609.39	0.99044	0.587473	4.4	1.7	91	98	70.2	1.47
34	1	2.57534	2017	2017-05-19	AZT+3TC+EFV	AZT+3TC+EFV	Ⅱ期	0	168	55	19.487	1	0	0	0	2	0	0	1	1	71514	0	4	2.60548	2018-05-08	2019-03-15 15:00:05	0	0	400	3	400	378	572	1	1	850	0.470588	1302	790.24	753.75	715.44	0.501493	0.799508	7.6	2.3	179	152	90	1.35
43	0	3.27123	2016	2016-09-07	TDF+3TC+EFV	TDF+3TC+EFV	Ⅱ期	0	160	56	21.875	1	0	0	0	2	0	0	0	0	83460	0	4	2.10137	2018-11-08	2019-05-30 17:09:34	0	0	400.31	3	400	443	491	0	0	726.7	0.55086	1118.24	850.43	1491.52	912.7	0.297012	0.537964	5.52	1.55	213	138	63	1.82
40	1	5.11507	2014	2014-11-04	TDF+3TC+EFV	TDF+3TC+EFV	Ⅰ期	0	168	62	21.9671	1	0	0	0	2	0	0	1	1	250868	1	5	5.24932	2015-09-16	2016-12-27 13:01:27	0	20	403	3	403	615	995	1	1	1927	0.209133	2546	1340	829.73	1230.85	0.741205	0.808384	10.1	1.9	146	167	58.1	1.06
45	0	4.32055	2015	2015-08-21	TDF+3TC+EFV	TDF+3TC+EFV	Ⅱ期	0	162	56	21.3382	1	0	0	0	2	0	0	0	0	176859	1	5	5.30411	2015-08-27	2016-07-26 15:26:59	0	20	403.32	3	462	388	707	1	1	1200.11	0.336069	1674.71	1037	722.86	507.1	0.536757	1.3942	5.7	2.2	248	134	71	2.36
47	1	5.38356	2014	2014-07-29	TDF+3TC+EFV	TDF+3TC+EFV	Ⅰ期	0	165	68	24.977	1	2	2	0	3	1	1	1	1	79290	0	4	5.24658	2015-09-17	2016-08-03 09:58:13	46	0	407	3	467	220	211	0	0	1320	0.308333	1792	918.61	827.69	1079.82	0.2658	0.195403	7.6	2.5	131	174	65.9	0.96
34	0	4.02466	2015	2015-12-07	TDF+3TC+EFV	TDF+3TC+EFV	Ⅱ期	0	162	51	19.433	1	0	0	0	2	0	0	1	1	258473	1	5	5.01918	2015-12-09	2016-08-16 09:19:04	0	26	407	3	427	767	557	1	1	715	0.569231	1140	488.91	909.65	675.9	0.843181	0.824086	8.8	2.5	230	137	70	1.49
33	1	4.78356	2015	2015-03-05	AZT+3TC+EFV	AZT+3TC+EFV	Ⅱ期	0	168	60	21.2585	1	0	0	0	2	0	0	1	1	281809	1	5	2.87397	2018-01-30	2019-01-16 15:02:31	40	0	408	3	408	642	773	1	1	5035	0.0810328	5528	2000	3194.12	3896.03	0.200994	0.198407	9.56	4.99	152	172	61	2.7
47	1	4.67397	2015	2015-04-14	TDF+3TC+EFV	TDF+3TC+EFV	Ⅱ期	0	172	60	20.2812	1	0	0	0	2	0	0	1	1	293281	1	5	5.51233	2015-06-12	2016-04-19 14:57:05	0	0	408	3	408	398	319	0	0	4900	0.0832653	5327	2000	863.75	2149.97	0.460781	0.148374	8	3.3	437	122	221	1.3
41	0	5.26027	2014	2014-09-12	AZT+3TC+克力芝	AZT+3TC+克力芝	Ⅰ期	0	167	61	21.8724	1	0	0	0	2	0	0	0	0	263192	1	5	5.67123	2015-04-15	2016-01-18 15:01:39	0	0	411	3	269	388	361	0	0	2401	0.171179	2747	1831	1105.08	754.3	0.351106	0.478589	8.5	1.6	228	117	61	1.54
46	1	3.96164	2015	2015-12-30	TDF+3TC+EFV	TDF+3TC+EFV	Ⅱ期	0	170	65	22.4913	1	0	0	0	2	0	0	1	1	171392	1	5	3.21644	2017-09-27	2018-05-04 09:25:32	0	20	414	3	73	450	295	0	0	1556	0.266067	1857	1139	1640.91	1086.31	0.274238	0.271562	6.19	2.01	135	165	93	0.74
32	1	4.21918	2015	2015-09-27	AZT+3TC+EFV	AZT+3TC+EFV	Ⅰ期	0	170	68	23.5294	1	0	0	0	2	0	0	1	1	179301	1	5	2.3863	2018-07-27	2019-01-09 14:16:03	40	0	418	3	562	265	714	1	1	663	0.630468	1090	552.99	646.02	537.78	0.410204	1.32768	7.11	2.52	184	149	96	3.24
37	1	5.04931	2014	2014-11-28	TDF+3TC+EFV	TDF+3TC+EFV	Ⅱ期	0	160	61	23.8281	1	0	0	0	2	0	0	1	1	161775	1	5	5.63288	2015-04-29	2016-12-19 11:26:13	0	0	420	3	420	372	643	1	1	529	0.793951	1040	2000	400.72	545.36	0.928329	1.17904	8.1	4.3	176	154	110	1.25
44	1	4.08219	2015	2015-11-16	AZT+3TC+EFV	AZT+3TC+EFV	Ⅱ期	0	172	65	21.9713	1	0	0	0	2	0	0	1	1	99065	0	4	3.26027	2017-09-11	2018-06-07 16:36:27	0	0	422	3	422	799	407	0	0	1020	0.413725	1490	1144	1234.16	800.6	0.647404	0.508369	7.24	3.23	164	183	57	0.478
34	1	4.88219	2015	2015-01-28	AZT+3TC+EFV	AZT+3TC+EFV	Ⅱ期	0	168	55	19.487	1	0	0	0	2	0	0	1	1	78474	0	4	2.71233	2018-03-30	2019-04-04 10:57:58	40	0	422	3	571	495	420	0	0	1021	0.41332	1474	766.35	978.23	860.27	0.506016	0.488219	5.2	2.88	160	176	81	0.92
31	1	3.76986	2016	2016-03-09	AZT+3TC+EFV	AZT+3TC+EFV	Ⅱ期	0	160	46	17.9688	0	1	1	1	1	0	0	1	1	276148	1	5	2.90411	2018-01-19	2019-07-22 16:22:52	40	0	422.16	3	422	369	497	0	0	970.68	0.434912	1386.54	741.94	814.91	926.44	0.452811	0.536462	6.8	3.21	134	155	67	1.37
29	0	4.23288	2015	2015-09-22	TDF+3TC+EFV	TDF+3TC+克力芝	Ⅱ期	0	162	50	19.052	1	0	0	0	2	0	0	1	1	290448	1	5	4.88493	2016-01-27	2017-08-09 09:11:42	0	0	424	3	424	157	779	1	1	852	0.497653	1351	565	197.06	719.33	0.796712	1.08295	5.3	1.5	323	116	43.8	1002
39	0	5.13699	2014	2014-10-27	TDF+3TC+EFV	TDF+3TC+EFV	Ⅱ期	0	160	56	21.875	1	0	0	0	2	0	0	0	0	289091	1	5	5.01918	2015-12-09	2016-12-13 09:20:09	0	0	426	3	426	176	279	0	0	1798	0.23693	2251	1320	443.4	707.83	0.396933	0.394162	8.8	1.9	262	140	61	1.57
27	0	5.0137	2014	2014-12-11	AZT+3TC+EFV	AZT+3TC+NVP	Ⅱ期	0	163	57	21.4536	1	0	0	0	2	1	1	0	0	170644	1	5	3.53699	2017-06-02	2018-03-08 16:06:05	0	0	426	3	426	269	519	1	1	1112	0.383094	1578	890	534.18	929.71	0.503576	0.558239	3.4	1.5	206	104	79.4	0.49
35	0	5.26027	2014	2014-09-12	TDF+3TC+EFV	TDF+3TC+EFV	Ⅱ期	0	162	50	19.052	1	0	0	0	2	0	0	0	0	185063	1	5	5.25205	2015-09-15	2016-01-26 17:06:05	0	0	426	3	426	544	364	0	0	1111	0.383438	1579	993	898.98	392.43	0.60513	0.927554	7.8	1.1	205	134	70	1.62
31	0	4.07945	2015	2015-11-17	AZT+3TC+EFV	AZT+3TC+EFV	Ⅱ期	0	163	49	18.4425	1	1	1	0	1	1	1	0	0	276285	1	5	2.98904	2017-12-19	2018-03-28 10:48:01	0	0	429	3	429	71	512	1	1	1296	0.331019	1817	1207	1385.54	898.97	0.0512436	0.569541	6	2.06	110	142	76	1.26
38	1	2.09589	2017	2017-11-10	TDF+3TC+EFV	TDF+3TC+EFV	Ⅱ期	0	165	65	23.8751	1	0	0	0	2	0	0	1	1	212935	1	5	2.3589	2018-08-06	2019-03-20 10:18:20	40	0	430.38	3	430	401	411	0	0	695.45	0.618851	1158.59	323.3	590.83	846.8	0.678706	0.485357	7.99	1.34	138	2163	106	0.92
25	0	3.20822	2016	2016-09-30	TDF+3TC+NVP	TDF+3TC+NVP	Ⅱ期	0	165	60	22.0386	1	0	0	0	2	0	0	0	0	60209	0	4	4.11781	2016-11-02	2017-04-13 11:11:24	0	0	433.08	3	433	506	309	0	0	947.66	0.456999	1475.47	690	633.21	361.85	0.799103	0.853945	7	1.9	169	86	68.5	2.11
32	0	3.71507	2016	2016-03-29	TDF+3TC+EFV	TDF+3TC+EFV	Ⅱ期	0	165	50	18.3655	1	1	1	0	1	1	1	0	0	215660	1	5	4.67397	2016-04-13	2017-05-31 15:29:02	0	0	435.99	3	436	601	674	1	1	2152.3	0.202569	2619.45	1014	438.17	397.4	1.37161	1.69602	4.1	1.4	135	148	62.2	1.43
41	0	3.27123	2016	2016-09-07	AZT+3TC+EFV	AZT+3TC+克力芝	Ⅱ期	0	160	60	23.4375	1	0	0	0	2	0	0	0	0	144958	1	5	2.66027	2018-04-18	2019-06-13 09:12:37	0	37	437.6	3	438	505	537	1	1	2380.17	0.183852	2745.16	655.07	2777.15	604.91	0.181841	0.887735	10.45	5.48	290	86	67	0.88
38	1	4.88767	2015	2015-01-26	TDF+3TC+EFV	TDF+3TC+EFV	Ⅱ期	0	167	56	20.0796	1	0	0	0	2	0	0	1	1	87920	0	4	5.8274	2015-02-17	2016-01-22 08:56:44	0	0	439	3	406	388	191	0	0	1004	0.437251	1509	836	1044.63	1021.76	0.371423	0.186932	5.77	2.61	185	196	96	1.91
44	0	4.23562	2015	2015-09-21	TDF+3TC+EFV	TDF+3TC+EFV	Ⅱ期	0	165	63	23.1405	1	0	0	0	2	0	0	0	0	201515	1	5	2.43562	2018-07-09	2019-02-27 15:46:45	0	20	440	3	540	1735	424	0	0	1053	0.417854	1480	537.77	2006.26	832.83	0.864793	0.509108	7.05	1.42	260	137	70	0.41
52	0	4.55342	2015	2015-05-28	TDF+3TC+EFV	TDF+3TC+EFV	Ⅱ期	0	162	56	21.3382	1	0	0	0	2	0	0	0	0	128122	1	5	5.21918	2015-09-27	2016-07-21 09:20:53	0	0	440	3	440	78	306	0	0	374	1.17647	834	605	277.49	1035.57	0.281091	0.295489	5.9	1.5	209	147	69	1.68
37	1	5.42466	2014	2014-07-14	AZT+3TC+EFV	AZT+3TC+EFV	Ⅱ期	0	163	55	20.7008	1	0	0	0	2	0	0	1	1	170805	1	5	3.07945	2017-11-16	2018-01-07 15:53:07	0	0	442	3	442	156	119	0	0	969	0.45614	1436	496	449.21	426.8	0.347276	0.278819	4.59	1.96	113	149	73	0.95
31	0	5.41644	2014	2014-07-17	AZT+3TC+克力芝	AZT+3TC+克力芝	Ⅱ期	0	162	52	19.8141	1	0	0	0	2	0	0	0	0	121303	1	5	2.14247	2018-10-24	2019-04-19 09:18:30	40	0	442	3	442	154	522	1	1	1243	0.355591	1664	1685.11	245.01	1581.34	0.628546	0.3301	9.04	2.03	192	121	67	2.78
30	0	4.67397	2015	2015-04-14	TDF+3TC+EFV	TDF+3TC+NVP	Ⅱ期	0	160	50	19.5312	1	0	0	0	2	0	0	1	1	107363	1	5	5.65479	2015-04-21	2016-03-26 07:07:34	0	40	443	3	443	402	721	1	1	988	0.448381	1519	1192	1576.57	986.03	0.254984	0.731215	5.3	1.5	235	116	56.3	2.6
57	1	5.67397	2014	2014-04-14	TDF+3TC+EFV	TDF+3TC+EFV	Ⅱ期	0	165	70	25.7117	2	2	2	2	3	0	0	1	1	227271	1	5	5.59452	2015-05-13	2016-06-21 09:14:23	0	0	446	3	761	1127	460	0	0	2356	0.189304	2743	1473	1310.75	1092.31	0.859813	0.421126	8.8	4.2	191	153	95	1.1
38	1	4.67671	2015	2015-04-13	TDF+3TC+EFV	TDF+3TC+EFV	Ⅱ期	0	162	63	24.0055	1	2	2	0	3	1	1	1	1	61456	0	4	5.03562	2015-12-03	2016-11-24 16:39:22	0	0	446	3	446	629	685	1	1	1218	0.366174	1716	895	660.43	756.11	0.95241	0.905953	9.3	1.9	128	164	89	1.13
35	1	4.44932	2015	2015-07-05	AZT+3TC+EFV	AZT+3TC+EFV	Ⅱ期	0	172	68	22.9854	1	0	0	0	2	0	0	0	0	126844	1	5	3.63836	2017-04-26	2018-01-04 17:44:43	0	0	446	3	446	572	576	1	1	996	0.447791	1419	890	1249.35	609.51	0.457838	0.945021	7.1	1.6	229	168	99.8	1.78
37	0	4.44932	2015	2015-07-05	TDF+3TC+EFV	TDF+3TC+EFV	Ⅱ期	0	155	54	22.4766	1	0	0	0	2	0	0	0	0	120062	1	5	5.29315	2015-08-31	2016-04-07 10:51:43	0	0	446.48	3	607	575	729	1	1	427.37	1.04472	876.28	609	646.78	579.26	0.889019	1.2585	5.2	2.1	197	135	62	0.21
35	0	4.99452	2014	2014-12-18	TDF+3TC+EFV	TDF+3TC+EFV	Ⅱ期	0	160	56	21.875	1	0	0	0	2	0	0	0	0	280486	1	5	4.79452	2016-02-29	2017-04-19 15:26:57	0	0	447	3	447	561	682	1	1	785	0.569427	1259	1270	1081.04	1218.86	0.518945	0.559539	5.8	1.9	169	142	68.1	0.78
37	0	3.40274	2016	2016-07-21	AZT+3TC+克力芝	AZT+3TC+克力芝	Ⅱ期	0	157	66	26.7759	2	2	2	2	3	0	0	0	0	275463	1	5	2.50137	2018-06-15	2019-03-01 14:57:39	0	0	448.51	3	520	466	465	0	0	1010.04	0.444052	1488.24	1068.56	1237.41	1640.37	0.376593	0.283473	9.15	2.57	199	128	56	4.92
24	0	5.67945	2014	2014-04-12	TDF+3TC+EFV	AZT+3TC+NVP	Ⅰ期	0	162	52	19.8141	1	0	0	0	2	0	0	0	0	111075	1	5	5.2137	2015-09-29	2016-12-27 09:24:01	40	0	449	3	449	844	145	0	0	1174	0.382453	1720	1025	667	733.63	1.26537	0.197647	12	2.2	173	142	62	2.43
40	0	2.54247	2017	2017-05-31	TDF+3TC+EFV	TDF+3TC+EFV	Ⅱ期	0	161	57	21.9899	1	0	0	0	2	1	1	0	0	193678	1	5	3.2137	2017-09-28	2018-02-24 09:32:32	0	0	449.18	3	545	504	591	1	1	795.38	0.564736	1281.44	1130	556.04	953.49	0.90641	0.619828	4.24	1.42	256	117	58	2.44
44	0	2.10685	2017	2017-11-06	AZT+3TC+EFV	AZT+3TC+EFV	Ⅱ期	0	165	52	19.1001	1	0	0	0	2	0	0	0	0	80685	0	4	2.9726	2017-12-25	2018-02-27 09:31:34	42	0	450.76	3	309	200	317	0	0	962.94	0.468108	1458.11	540.87	620.54	1198.72	0.3223	0.264449	6.36	2.35	173	118	53	1.69
49	1	5.7863	2014	2014-03-04	TDF+3TC+EFV	TDF+3TC+EFV	Ⅱ期	0	160	42	16.4062	0	1	1	1	1	0	0	1	1	173424	1	5	5.26027	2015-09-12	2016-07-20 15:41:51	0	23	451	3	451	691	631	1	1	569	0.792619	1046	1593	1635	1212.82	0.42263	0.520275	9.1	4.4	130	136	86	2.22
37	0	2.09589	2017	2017-11-10	TDF+3TC+EFV	TDF+3TC+EFV	Ⅱ期	0	167	60	21.5139	1	0	0	0	2	1	1	1	1	191999	1	5	2.4274	2018-07-12	2019-02-28 16:01:23	0	0	453.97	3	454	404	392	0	0	1088.86	0.416922	1594.81	1197	564.76	421.9	0.715348	0.92913	9.53	2.05	248	119	82	0.51
45	0	5.08767	2014	2014-11-14	AZT+3TC+克力芝	AZT+3TC+克力芝	Ⅱ期	0	158	62	24.8358	1	2	2	0	3	0	0	0	0	176059	1	5	5.40274	2015-07-22	2016-04-25 15:09:37	0	0	456	3	456	157	585	1	1	821	0.55542	1343	802.48	592.43	806.4	0.26501	0.725446	4.3	1.7	177	114	33	0.85
56	0	3.36712	2016	2016-08-03	AZT+3TC+EFV	TDF+3TC+克力芝	Ⅱ期	0	57	158	22.83	2	2	3	2	3	0	0	1	1	101789	1	5	3.48219	2017-06-22	2018-02-28 15:24:01	0	20	457.19	3	457	506	554	1	1	539.18	0.847936	1101.67	461	401.68	468.03	1.25971	1.18368	3.3	1.5	218	131	70.8	1.17
39	0	5.39726	2014	2014-07-24	TDF+3TC+EFV	AZT+3TC+NVP	Ⅱ期	0	155	55	22.8928	1	0	0	0	2	1	1	1	1	105257	1	5	5.49863	2015-06-17	2016-05-17 15:24:42	40	0	461	3	461	294	510	1	1	1241	0.371475	1808	421	593.62	834.67	0.495266	0.61102	4.8	2.1	135	137	120	0.42
27	0	4.22192	2015	2015-09-26	TDF+3TC+EFV	TDF+3TC+克力芝	Ⅱ期	0	160	55	21.4844	1	0	0	0	2	0	0	0	0	289481	1	5	2.40548	2018-07-20	2019-05-23 11:02:25	0	0	464	3	464	539	604	1	1	1205	0.385062	1729	546.76	691	724.02	0.780029	0.834231	4.33	1.96	129	123	71	0.49
39	0	4.30411	2015	2015-08-27	TDF+3TC+EFV	TDF+3TC+EFV	Ⅱ期	0	158	93	37.2536	2	2	3	2	3	0	0	0	0	72496	0	4	4.69589	2016-04-05	2017-11-10 11:00:04	0	0	464.05	3	561	379	514	1	1	806.77	0.575195	1247.66	771	1841.29	1331.99	0.205834	0.385889	5.7	2.3	264	114	75.1	1.4
25	1	5.66301	2014	2014-04-18	TDF+3TC+EFV	TDF+3TC+EFV	Ⅱ期	0	158	53	21.2306	1	0	0	0	2	1	1	1	1	288393	1	5	2.22466	2018-09-24	2019-01-25 15:43:17	0	0	471	3	619	441	222	0	0	1971	0.238965	2621	1631.66	1948.1	1148.97	0.226374	0.193217	6.73	3.2	144	151	76	0.38
42	0	4.67397	2015	2015-04-14	TDF+3TC+EFV	TDF+3TC+EFV	Ⅱ期	0	162	50	19.052	1	0	0	0	2	0	0	0	0	186405	1	5	4.83014	2016-02-16	2017-04-06 10:07:50	0	0	474	3	474	330	410	0	0	1065	0.44507	1586	694	368.66	441.36	0.895134	0.928947	5.44	2.98	194	148	68	0.87
26	0	2.90685	2017	2017-01-18	AZT+3TC+NVP	AZT+3TC+NVP	Ⅱ期	0	162	45	17.1468	0	1	1	1	1	0	0	0	0	129019	1	5	3.44384	2017-07-06	2018-03-19 17:46:55	0	40	477.07	3	536	396	280	0	0	708.53	0.673324	1229.67	547	505.25	1037.59	0.78377	0.269856	7.5	1.6	202	112	53.2	2.59
33	0	2.54247	2017	2017-05-31	TDF+3TC+EFV	TDF+3TC+EFV	Ⅰ期	0	163	60	22.5827	1	0	0	0	2	0	0	0	0	272387	1	5	2.31233	2018-08-23	2019-01-23 17:47:53	0	0	482.31	3	482	161	633	1	1	1067.25	0.451918	1565.16	1225.96	1139.44	411.01	0.141297	1.54011	3.19	1.48	125	139	75	0.71
39	0	5.66849	2014	2014-04-16	TDF+3TC+EFV	TDF+3TC+EFV	Ⅱ期	0	160	55	21.4844	1	0	0	0	2	0	0	0	0	32768	0	4	5.76986	2015-03-10	2016-01-28 09:41:34	0	0	484	3	484	636	456	0	0	1015	0.476847	1528	649	464.36	324.73	1.36963	1.40424	6	1.3	144	129	86	2.01
42	1	2.57808	2017	2017-05-18	AZT+3TC+EFV	AZT+3TC+EFV	Ⅰ期	0	156	63	25.8876	2	2	2	2	3	0	0	1	1	268666	1	5	2.3863	2018-07-27	2019-08-09 09:26:59	0	0	485.07	3	112	470	624	1	1	1139.43	0.425713	1704.21	455.76	777.14	1079.19	0.604782	0.578211	6.3	2.22	209	161	107	0.91
28	1	5.76438	2014	2014-03-12	TDF+3TC+EFV	TDF+3TC+EFV	Ⅰ期	0	170	57.5	19.8962	1	0	0	0	2	1	1	1	1	231418	1	5	2.10959	2018-11-05	2019-02-10 10:17:05	40	0	486	3	486	564	568	1	1	2021	0.240475	3145	430.41	892.26	545.64	0.632103	1.04098	4.36	1.13	127	129	62	1.16
34	1	4.90411	2015	2015-01-20	TDF+3TC+EFV	TDF+3TC+EFV	Ⅱ期	0	170	57	19.7232	1	0	0	0	2	0	0	0	0	135831	1	5	5.89863	2015-01-22	2016-09-14 08:52:44	42	0	486	3	486	547	568	1	1	1005	0.483582	1234	841	580.84	454.41	0.94174	1.24997	4.8	1.8	146	168	66	1.18
34	1	5.08767	2014	2014-11-14	TDF+3TC+EFV	TDF+3TC+EFV	Ⅱ期	0	175	53	17.3061	0	1	1	1	1	0	0	1	1	94985	0	4	5.0411	2015-12-01	2016-09-23 17:07:12	0	0	486	3	486	732	861	1	1	1654	0.293833	2142	1833	184.91	1480.98	3.95868	0.581372	6.5	2.5	148	156	74	1.48
38	0	3.07945	2016	2016-11-16	AZT+3TC+EFV	AZT+3TC+EFV	Ⅱ期	0	165	60	22.0386	1	0	0	0	2	0	0	0	0	187448	1	5	2.85479	2018-02-06	2019-01-15 10:51:54	0	0	486.62	3	487	710	734	1	1	2081.99	0.233728	2579.22	639	714.75	785.02	0.993354	0.935008	6.6	2.26	177	137	59	1.16
28	1	3.80822	2016	2016-02-24	TDF+3TC+EFV	TDF+3TC+EFV	Ⅱ期	0	166	57	20.6852	1	0	0	0	2	0	0	1	1	75409	0	4	2.32877	2018-08-17	2019-02-27 10:57:51	0	0	488.8	3	476	350	546	1	1	799.54	0.611352	1306.5	573.61	2034.54	3196.03	0.172029	0.170837	9.28	5.54	191	148	85	0.66
28	0	2.54247	2017	2017-05-31	TDF+3TC+EFV	TDF+3TC+EFV	Ⅱ期	0	160	60	23.4375	1	0	0	0	2	0	0	0	0	192772	1	5	2.08219	2018-11-15	2019-11-17 14:07:13	0	0	493.78	3	494	358	155	0	0	1270.38	0.388687	1795.45	1281.77	559.29	695.06	0.640097	0.223002	5.31	2.07	246	124	69	0.79
46	1	5.29041	2014	2014-09-01	AZT+3TC+EFV	AZT+3TC+EFV	Ⅱ期	0	168	70	24.8016	1	2	2	0	3	0	0	1	1	159115	1	5	2.9726	2017-12-25	2018-04-17 16:24:07	40	0	494	3	494	942	994	1	1	1961	0.251912	2476	2000	1112.25	507.91	0.846932	1.95704	5.88	3.12	116	169	106	0.8
35	1	2.67123	2017	2017-04-14	AZT+3TC+EFV	AZT+3TC+EFV	Ⅱ期	0	165	60.5	22.2222	1	0	0	0	2	0	0	1	1	189044	1	5	3.04931	2017-11-27	2018-02-28 15:26:17	0	0	494.86	3	495	345	406	0	0	887.07	0.557859	1418.12	428.61	2281.15	715.83	0.15124	0.567174	5.08	2.84	182	158	87	1.15
33	1	4.22192	2015	2015-09-26	TDF+3TC+EFV	TDF+3TC+EFV	Ⅰ期	0	162	62	23.6244	1	0	0	0	2	0	0	1	1	198740	1	5	5.2137	2015-09-29	2016-07-25 19:32:36	0	0	495.62	3	423	222	351	0	0	491.84	1.00769	980.39	466	627.22	256.52	0.353943	1.36831	7.5	1.9	210	120	81	1.31
[truncated: 8 more columns]
